# Supplementary material for: Crystal structure of 3-bromo-4-di­methyl­amino-1-methyl-1,2,4-triazol-5(4H)-one
Source: Acta Crystallogr E Crystallogr Commun. 2015 Jan 1;71(Pt 1):o23. doi: 10.1107/S205698901402636X (PMC4331846; doi:10.1107/S205698901402636X)
Supplement: Supplementary file 1 [file e-71-00o23-sup1.cif]

##############################################################################
#                                                                            #
# This CIF contains the data in a paper accepted for publication in          #
# Acta Crystallographica Section E. It conforms to the requirements of       #
# Notes for Authors for Acta Crystallographica Section E, and has been       #
# peer reviewed under the auspices of the IUCr Commission on Journals.       #
#                                                                            #
# Full details of the Crystallographic Information File format               #
# are given in the paper "The Crystallographic Information File (CIF):       #
# a New Standard Archive File for Crystallography" by S. R. Hall, F. H.      #
# Allen and I. D. Brown [Acta Cryst. (1991), A47, 655-685].                  #
#                                                                            #
# The current version of the core CIF dictionary is obtainable from          #
# ftp://ftp.iucr.org/pub/cif_core.dic.                                       #
#                                                                            #
# Software is freely available for graphical display of the structure(s)     #
# in this CIF. For information consult the CIF software page                 #
# http://www.iucr.org/resources/cif/software.                                #
#                                                                            #
# This file may be used for bona fide research purposes within the           #
# scientific community so long as proper attribution is given to the journal # 
# article from which it was obtained.                                        #
#                                                                            #
##############################################################################
data_I
_audit_creation_method     SHELXL-2014/6
_journal_date_recd_electronic     2014-11-27
_journal_date_accepted     2014-12-01
_journal_name_full     'Acta Crystallographica, Section E'
_journal_year     2015
_journal_volume     71
_journal_issue      1
_journal_page_first     o23
_journal_page_last     o23
_journal_paper_category     HO
_journal_paper_doi     10.1107/S205698901402636X
_journal_coeditor_code     FJ2686
_publ_contact_author_name     'Laus, Gerhard'
_publ_contact_author_address
;
Faculty of Chemistry and Pharmacy
University of Innsbruck
6020 Innsbruck
Austria
;
_publ_contact_author_email     'gerhard.laus@uibk.ac.at'
_publ_contact_author_fax     '43 512 507 57099'
_publ_contact_author_phone     '43 512 507 57080'
_publ_section_title
;
Crystal structure of
3-bromo-4-dimethylamino-1-methyl-1,2,4-triazol-5(4<i>H</i>)-one
;
loop_
    _publ_author_name
    _publ_author_address
    'Laus, Gerhard'
;
Faculty of Chemistry and Pharmacy
University of Innsbruck
6020 Innsbruck
Austria
;
    'Gelbrich, Thomas'
;
Faculty of Chemistry and Pharmacy
University of Innsbruck
6020 Innsbruck
Austria
;
    'Wurst, Klaus'
;
Faculty of Chemistry and Pharmacy
University of Innsbruck
6020 Innsbruck
Austria
;
    'Schottenberger, Herwig'
;
Faculty of Chemistry and Pharmacy
University of Innsbruck
6020 Innsbruck
Austria
;
_database_code_depnum_ccdc_archive     'CCDC 1036852'
_chemical_name_systematic
;
3-Bromo-4-dimethylamino-1-methyl-1,2,4-triazol-5(4<i>H</i>)-one
;
_chemical_name_common     ?
_chemical_formula_moiety     'C5 H9 Br N4 O'
_chemical_formula_sum     'C5 H9 Br N4 O'
_chemical_formula_iupac     'C5 H9 Br N4 O'
_chemical_formula_weight     221.07
_chemical_melting_point     ?
_shelx_space_group_comment
;
The symmetry employed for this shelxl refinement is uniquely defined
by the following loop, which should always be used as a source of
symmetry information in preference to the above space-group names.
They are only intended as comments.
;
_space_group_crystal_system     monoclinic
_space_group_name_H-M_alt     'C 2/m'
_space_group_name_Hall     '-C 2y'
loop_
    _space_group_symop_operation_xyz
    'x, y, z'
    '-x, y, -z'
    'x+1/2, y+1/2, z'
    '-x+1/2, y+1/2, -z'
    '-x, -y, -z'
    'x, -y, z'
    '-x+1/2, -y+1/2, -z'
    'x+1/2, -y+1/2, z'
_cell_length_a     15.1993(6)
_cell_length_b     6.9377(4)
_cell_length_c     7.8771(7)
_cell_angle_alpha     90
_cell_angle_beta     93.869(3)
_cell_angle_gamma     90
_cell_volume     828.73(9)
_cell_formula_units_Z     4
_cell_measurement_reflns_used     3066
_cell_measurement_theta_min     1.0
_cell_measurement_theta_max     25.0
_cell_measurement_temperature     233(2)
_exptl_crystal_description     prism
_exptl_crystal_colour     colorless
_exptl_crystal_size_max     0.09
_exptl_crystal_size_mid     0.08
_exptl_crystal_size_min     0.07
_exptl_crystal_density_diffrn     1.772
_exptl_crystal_density_meas     ?
_exptl_crystal_density_method     none
_exptl_crystal_F_000     440
_exptl_absorpt_coefficient_mu     4.911
_exptl_absorpt_correction_type     none
_shelx_estimated_absorpt_T_min     ?
_shelx_estimated_absorpt_T_max     ?
_exptl_absorpt_correction_T_min     ?
_exptl_absorpt_correction_T_max     ?
_diffrn_ambient_temperature     233(2)
_diffrn_radiation_type     MoK\a
_diffrn_radiation_wavelength     0.71073
_diffrn_radiation_source     'fine-focus sealed tube'
_diffrn_radiation_monochromator     graphite
_diffrn_measurement_device_type     'Nonius KappaCCD'
_diffrn_measurement_method     'phi and omega scans'
_diffrn_detector_area_resol_mean     ?
_diffrn_reflns_number     2310
_diffrn_reflns_av_R_equivalents     0.0339
_diffrn_reflns_theta_min     2.592
_diffrn_reflns_theta_max     25.048
_diffrn_reflns_theta_full     25.242
_diffrn_measured_fraction_theta_max     1.000
_diffrn_measured_fraction_theta_full     0.984
_diffrn_reflns_limit_h_min     -13
_diffrn_reflns_limit_h_max     18
_diffrn_reflns_limit_k_min     -8
_diffrn_reflns_limit_k_max     8
_diffrn_reflns_limit_l_min     -9
_diffrn_reflns_limit_l_max     8
_refine_special_details     ?
_reflns_number_total     806
_reflns_number_gt     734
_reflns_threshold_expression     I>2\s(I)
_refine_ls_structure_factor_coef     Fsqd
_refine_ls_matrix_type     full
_refine_ls_R_factor_all     0.0334
_refine_ls_R_factor_gt     0.0283
_refine_ls_wR_factor_gt     0.0631
_refine_ls_wR_factor_ref     0.0650
_refine_ls_goodness_of_fit_ref     1.068
_refine_ls_restrained_S_all     1.064
_refine_ls_number_reflns     806
_refine_ls_number_parameters     75
_refine_ls_number_restraints     6
_refine_ls_hydrogen_treatment     mixed
_refine_ls_weighting_scheme     calc
_refine_ls_weighting_details
              'w=1/[\s^2^(Fo^2^)+(0.0330P)^2^+0.5344P] where P=(Fo^2^+2Fc^2^)/3'
_atom_sites_solution_hydrogens     difmap
_atom_sites_solution_primary     ?
_atom_sites_solution_secondary     ?
_refine_ls_shift/su_max     0.000
_refine_ls_shift/su_mean     0.000
_refine_diff_density_max     0.496
_refine_diff_density_min     -0.442
_refine_ls_extinction_method     none
_refine_ls_extinction_coef     .
loop_
    _atom_type_symbol
    _atom_type_description
    _atom_type_scat_dispersion_real
    _atom_type_scat_dispersion_imag
    _atom_type_scat_source
    'C' 'C' 0.0033 0.0016
                         'International Tables Vol C Tables 4.2.6.8 and 6.1.1.4'
    'H' 'H' 0.0000 0.0000
                         'International Tables Vol C Tables 4.2.6.8 and 6.1.1.4'
    'N' 'N' 0.0061 0.0033
                         'International Tables Vol C Tables 4.2.6.8 and 6.1.1.4'
    'O' 'O' 0.0106 0.0060
                         'International Tables Vol C Tables 4.2.6.8 and 6.1.1.4'
    'Br' 'Br' -0.2901 2.4595
                         'International Tables Vol C Tables 4.2.6.8 and 6.1.1.4'
_computing_data_collection
;
DENZO (Otwinowski & Minor, 1997) and COLLECT (Hooft, 1998)
;
_computing_cell_refinement
;
DENZO (Otwinowski & Minor, 1997) and COLLECT (Hooft, 1998)
;
_computing_data_reduction
;
DENZO (Otwinowski & Minor, 1997) and COLLECT (Hooft, 1998)
;
_computing_structure_solution
;
SHELXS97 (Sheldrick, 2008)
;
_computing_structure_refinement
;
SHELXL2014 (Sheldrick, 2008)
;
_computing_molecular_graphics
;
Mercury (Macrae <i>et al.</i>,  2006) and ORTEP-3 for Windows (Farrugia,
2012)
;
_computing_publication_material
;
publCIF (Westrip, 2010)
;
loop_
    _atom_site_type_symbol
    _atom_site_label
    _atom_site_fract_x
    _atom_site_fract_y
    _atom_site_fract_z
    _atom_site_U_iso_or_equiv
    _atom_site_adp_type
    _atom_site_calc_flag
    _atom_site_occupancy
    _atom_site_disorder_assembly
    _atom_site_disorder_group
    Br Br1 0.22218(3) 0.0000 0.18788(4) 0.03459(19) Uani d 1 . .
    O O1 0.17449(19) 0.0000 -0.4649(3) 0.0426(8) Uani d 1 . .
    N N1 0.3186(2) 0.0000 -0.1029(4) 0.0319(8) Uani d 1 . .
    N N2 0.2997(2) 0.0000 -0.2784(4) 0.0302(8) Uani d 1 . .
    N N3 0.1742(2) 0.0000 -0.1669(4) 0.0282(7) Uani d 1 . .
    N N4 0.0841(2) 0.0000 -0.1382(4) 0.0329(8) Uani d 1 . .
    C C1 0.2418(3) 0.0000 -0.0415(4) 0.0269(9) Uani d 1 . .
    C C2 0.2125(3) 0.0000 -0.3221(4) 0.0322(10) Uani d 1 . .
    C C3 0.3694(3) 0.0000 -0.3938(6) 0.0445(11) Uani d 1 . .
    H H3A 0.352(3) -0.069(5) -0.497(4) 0.067 Uiso d 0.5 . .
    H H3B 0.4248(19) -0.047(6) -0.343(6) 0.067 Uiso d 0.5 . .
    H H3C 0.375(3) 0.136(2) -0.420(6) 0.067 Uiso d 0.5 . .
    C C4 0.04175(19) 0.1766(5) -0.2044(4) 0.0478(8) Uani d 1 . .
    H H4A 0.0726 0.2877 -0.1550 0.072 Uiso calc 1 . .
    H H4B -0.0192 0.1791 -0.1750 0.072 Uiso calc 1 . .
    H H4C 0.0438 0.1801 -0.3272 0.072 Uiso calc 1 . .
loop_
    _atom_site_aniso_label
    _atom_site_aniso_U_11
    _atom_site_aniso_U_22
    _atom_site_aniso_U_33
    _atom_site_aniso_U_12
    _atom_site_aniso_U_13
    _atom_site_aniso_U_23
    Br1 0.0454(3) 0.0368(3) 0.0211(3) 0.000 -0.00047(17) 0.000
    O1 0.0429(17) 0.067(2) 0.0181(14) 0.000 0.0024(12) 0.000
    N1 0.037(2) 0.0330(19) 0.0255(17) 0.000 -0.0004(14) 0.000
    N2 0.0279(19) 0.0367(19) 0.0261(17) 0.000 0.0020(13) 0.000
    N3 0.0257(17) 0.0392(19) 0.0197(16) 0.000 0.0019(12) 0.000
    N4 0.0290(18) 0.044(2) 0.0252(17) 0.000 0.0013(13) 0.000
    C1 0.035(2) 0.027(2) 0.019(2) 0.000 -0.0026(16) 0.000
    C2 0.040(3) 0.032(2) 0.025(2) 0.000 0.0051(18) 0.000
    C3 0.036(3) 0.063(3) 0.036(2) 0.000 0.0124(19) 0.000
    C4 0.0402(19) 0.059(2) 0.0445(18) 0.0125(15) 0.0051(14) 0.0066(17)
_geom_special_details
;
All e.s.d.'s (except the e.s.d. in the dihedral angle between two l.s. planes)
are estimated using the full covariance matrix. The cell e.s.d.'s are taken
into account individually in the estimation of e.s.d.'s in distances, angles
and torsion angles; correlations between e.s.d.'s in cell parameters are only
used when they are defined by crystal symmetry. An approximate (isotropic)
treatment of cell e.s.d.'s is used for estimating e.s.d.'s involving l.s.
planes.
;
loop_
    _geom_bond_atom_site_label_1
    _geom_bond_atom_site_label_2
    _geom_bond_site_symmetry_2
    _geom_bond_distance
    _geom_bond_publ_flag
    Br1 C1 . 1.851(4) ?
    O1 C2 . 1.230(4) ?
    N1 C1 . 1.292(5) ?
    N1 N2 . 1.392(5) ?
    N2 C2 . 1.346(5) ?
    N2 C3 . 1.442(5) ?
    N3 C1 . 1.377(4) ?
    N3 C2 . 1.389(5) ?
    N3 N4 . 1.403(4) ?
    N4 C4 . 1.464(4) ?
    N4 C4 6 1.464(4) ?
    C3 H3A . 0.967(10) ?
    C3 H3B . 0.965(10) ?
    C3 H3C . 0.969(10) ?
    C4 H4A . 0.9700 ?
    C4 H4B . 0.9700 ?
    C4 H4C . 0.9700 ?
loop_
    _geom_contact_atom_site_label_1
    _geom_contact_atom_site_label_2
    _geom_contact_distance
    _geom_contact_site_symmetry_1
    _geom_contact_site_symmetry_2
    _geom_contact_publ_flag
    Br1 O1 2.876(3) . 1_556 yes
loop_
    _geom_angle_atom_site_label_1
    _geom_angle_atom_site_label_2
    _geom_angle_atom_site_label_3
    _geom_angle_site_symmetry_1
    _geom_angle_site_symmetry_3
    _geom_angle
    _geom_angle_publ_flag
    C1 N1 N2 . . 103.9(3) ?
    C2 N2 N1 . . 112.8(3) ?
    C2 N2 C3 . . 126.2(3) ?
    N1 N2 C3 . . 121.0(3) ?
    C1 N3 C2 . . 107.1(3) ?
    C1 N3 N4 . . 125.0(3) ?
    C2 N3 N4 . . 127.9(3) ?
    N3 N4 C4 . . 110.6(2) ?
    N3 N4 C4 . 6 110.6(2) ?
    C4 N4 C4 . 6 113.7(3) ?
    N1 C1 N3 . . 112.4(3) ?
    N1 C1 Br1 . . 125.0(3) ?
    N3 C1 Br1 . . 122.6(3) ?
    O1 C2 N2 . . 128.9(4) ?
    O1 C2 N3 . . 127.3(4) ?
    N2 C2 N3 . . 103.8(3) ?
    N2 C3 H3A . . 111(4) ?
    N2 C3 H3B . . 113(3) ?
    H3A C3 H3B . . 111(2) ?
    N2 C3 H3C . . 102(4) ?
    H3A C3 H3C . . 109(2) ?
    H3B C3 H3C . . 110(2) ?
    N4 C4 H4A . . 109.5 ?
    N4 C4 H4B . . 109.5 ?
    H4A C4 H4B . . 109.5 ?
    N4 C4 H4C . . 109.5 ?
    H4A C4 H4C . . 109.5 ?
    H4B C4 H4C . . 109.5 ?
_shelx_hkl_file
;
 -13  -3  -2    2.10    0.49   1
 -13  -3  -1   76.21    2.97   1
 -13  -3   0  101.20    5.43   1
 -13  -3   1    1.59    0.91   1
 -13  -3   2  160.28    9.12   1
 -13  -3   3   28.41    2.45   1
 -13  -3   4   26.83    3.52   1
 -12  -4  -3    2.31    1.09   1
 -12  -4   1   13.62    1.99   1
 -12  -4   2    0.00    1.00   1
 -12  -4   3    3.80    2.18   1
 -12  -4   4   29.05    4.74   1
 -12  -2  -5   30.03    3.62   1
 -12  -2  -4   87.42    5.42   1
 -12  -2   1   37.09    2.19   1
 -12  -2   2    0.50    0.81   1
 -12  -2   3    5.38    1.48   1
 -12  -2   4   77.09    7.02   1
 -12  -2   5   -1.39    1.49   1
 -12   0  -2  148.11   12.41   1
 -12   0  -1   62.57    5.06   1
 -12   0   0   24.30    2.76   1
 -12   0   1   44.49    3.34   1
 -12   0   2    8.29    1.61   1
 -12   0   3   13.91    1.87   1
 -12   0   4   77.26    7.38   1
 -12   0   5    2.50    1.30   1
 -12   0   6   23.52    2.91   1
 -12   2   0   -4.28    2.48   1
 -12   2   1   28.52    3.84   1
 -12   2   2    0.40    1.20   1
 -12   2   3    5.81    1.88   1
 -12   2   4   80.10   11.28   1
 -12   2   5    2.69    2.10   1
 -12   2   6   15.76    3.33   1
 -11  -5  -4    4.58    2.10   1
 -11  -5   3   15.68    3.33   1
 -11  -5   5   19.54    4.33   1
 -11  -3  -6   17.98    4.83   1
 -11  -3  -5   10.37    2.00   1
 -11  -3  -4   14.21    1.43   1
 -11  -3  -3    7.78    0.89   1
 -11  -3  -2    0.50    0.60   1
 -11  -3  -1   45.29    6.19   1
 -11  -3   0   11.63    5.59   1
 -11  -3   1    3.80    1.01   1
 -11  -3   2   96.43    7.86   1
 -11  -3   3   14.52    1.83   1
 -11  -3   4   22.00    3.28   1
 -11  -3   5   15.13    3.11   1
 -11  -3   7   26.21    3.69   1
 -11  -1  -5   26.21    3.07   1
 -11  -1  -4    8.41    1.39   1
 -11  -1  -3   22.66    2.67   1
 -11  -1  -2   10.30    1.28   1
 -11  -1  -1   88.55    6.40   1
 -11  -1   0   98.21    6.54   1
 -11  -1   1   17.98    2.20   1
 -11  -1   2  212.28   12.24   1
 -11  -1   3   51.55    4.74   1
 -11  -1   4   45.43    2.97   1
 -11  -1   5   51.84    2.74   1
 -11  -1   6   -0.40    1.20   1
 -11   1  -3   25.70    2.54   1
 -11   1  -2    8.53    1.52   1
 -11   1  -1   76.74    5.96   1
 -11   1   0   91.97    5.18   1
 -11   1   1   19.80    1.87   1
 -11   1   2  231.34   10.95   1
 -11   1   3   52.85    3.93   1
 -11   1   4   44.22    3.72   1
 -11   1   5   47.61    5.93   1
 -11   1   6    0.59    1.39   1
 -11   3   0   30.91    7.67   1
 -11   3   1    5.71    1.39   1
 -11   3   2   93.51    8.32   1
 -11   3   3   13.99    2.77   1
 -11   3   4   22.28    3.40   1
 -11   3   5   20.61    3.18   1
 -10  -6   2    7.90    2.42   1
 -10  -6   3    7.67    2.49   1
 -10  -6   4   45.16    5.91   1
 -10  -4  -5    5.81    2.02   1
 -10  -4  -4  108.58    6.25   1
 -10  -4  -3    1.30    1.60   1
 -10  -4  -2   85.56   11.10   1
 -10  -4   2    6.30    1.51   1
 -10  -4   3   17.14    2.82   1
 -10  -4   4  121.22    7.71   1
 -10  -4   6   25.70    3.65   1
 -10  -2  -7   47.33    7.43   1
 -10  -2  -6   12.60    1.99   1
 -10  -2  -5   11.70    1.23   1
 -10  -2  -4  194.60    9.49   1
 -10  -2  -3    1.59    0.60   1
 -10  -2  -2  184.69    6.52   1
 -10  -2  -1  144.24    5.76   1
 -10  -2   0   35.05    1.89   1
 -10  -2   1  208.22    9.81   1
 -10  -2   2    5.52    0.70   1
 -10  -2   3   32.15    2.04   1
 -10  -2   4  225.90   11.12   1
 -10  -2   5   11.70    1.92   1
 -10  -2   6   13.18    6.46   1
 -10   0  -6    5.38    1.58   1
 -10   0  -5    3.69    1.38   1
 -10   0  -4  203.06   13.97   1
 -10   0  -3    6.50    1.22   1
 -10   0  -2  139.00    8.49   1
 -10   0  -1  177.42   10.66   1
 -10   0   0    5.71    1.91   1
 -10   0   1  191.55   13.01   1
 -10   0   2   31.81    3.50   1
 -10   0   3   12.11    1.60   1
 -10   0   4  298.60   14.86   1
 -10   0   5   53.88    4.99   1
 -10   0   6   24.30    2.46   1
 -10   0   7   65.45    6.15   1
 -10   2  -3   -0.71    0.91   1
 -10   2  -2  185.78   10.63   1
 -10   2  -1  158.00    9.55   1
 -10   2   0   35.16    2.61   1
 -10   2   1  204.78   12.02   1
 -10   2   2    5.52    1.08   1
 -10   2   3   32.95    2.87   1
 -10   2   4  238.70   15.45   1
 -10   2   5   16.56    2.04   1
 -10   2   6   27.88    5.17   1
 -10   4  -2   92.54    7.31   1
 -10   4   1  108.78   13.98   1
 -10   4   2    8.70    2.01   1
 -10   4   3   11.97    2.21   1
 -10   4   4  135.26   13.03   1
 -10   4   5   11.83    2.00   1
  -9  -7  -1    3.10    2.29   1
  -9  -7   0   17.89    3.64   1
  -9  -7   1    8.88    3.52   1
  -9  -7   2    7.02    2.49   1
  -9  -5  -5   27.67    3.68   1
  -9  -5   4   -0.90    1.90   1
  -9  -5   5   11.49    3.53   1
  -9  -5   6   -1.59    2.09   1
  -9  -3  -7   10.11    2.93   1
  -9  -3  -6   52.42    5.94   1
  -9  -3  -5   77.26    4.39   1
  -9  -3  -4    1.21    0.81   1
  -9  -3  -3   40.45    2.29   1
  -9  -3  -2  137.59   11.03   1
  -9  -3  -1    4.28    1.20   1
  -9  -3   0  163.07   11.49   1
  -9  -3   1  156.50    8.51   1
  -9  -3   2   41.86    2.20   1
  -9  -3   3   88.74    4.14   1
  -9  -3   4   -0.79    0.89   1
  -9  -3   5   44.49    3.74   1
  -9  -3   7    9.49    2.22   1
  -9  -1  -7    5.38    2.18   1
  -9  -1  -6   96.04    3.72   1
  -9  -1  -5  102.21    4.45   1
  -9  -1  -4    2.79    1.00   1
  -9  -1  -3   55.95    2.39   1
  -9  -1  -2  156.75   10.27   1
  -9  -1  -1   13.76    1.71   1
  -9  -1   0  137.83    7.98   1
  -9  -1   1  169.52    6.25   1
  -9  -1   2   43.96    2.25   1
  -9  -1   3   65.12    2.74   1
  -9  -1   4   -0.20    0.80   1
  -9  -1   5   34.57    2.35   1
  -9  -1   6    1.49    1.00   1
  -9  -1   7   10.89    2.11   1
  -9  -1   8   42.12    4.28   1
  -9   1  -6   90.82    4.96   1
  -9   1  -5   81.72    5.24   1
  -9   1  -4    2.40    1.12   1
  -9   1  -3   61.47    4.23   1
  -9   1  -2  150.55    7.36   1
  -9   1  -1   16.56    1.47   1
  -9   1   0  139.95    6.62   1
  -9   1   1  182.25   10.26   1
  -9   1   2   44.36    3.06   1
  -9   1   3   72.42    4.26   1
  -9   1   4   -0.10    0.71   1
  -9   1   5   34.46    3.05   1
  -9   1   6    0.40    0.89   1
  -9   3  -3   37.58    2.94   1
  -9   3  -2  142.09    6.20   1
  -9   3  -1    2.59    0.90   1
  -9   3   0  156.50   10.51   1
  -9   3   1  165.12   13.11   1
  -9   3   2   47.89    3.18   1
  -9   3   3   98.80    6.16   1
  -9   3   4    2.79    1.40   1
  -9   3   5   40.45    3.94   1
  -9   3   6    2.31    1.22   1
  -9   5  -1    4.80    1.62   1
  -9   5   0   54.02    3.82   1
  -9   5   2   12.18    4.40   1
  -9   5   3   21.34    3.79   1
  -9   5   4    0.59    1.89   1
  -9   7   1    9.80    2.50   1
  -8  -6  -4   39.94    4.17   1
  -8  -6  -3    8.70    2.48   1
  -8  -6  -2   21.16    2.76   1
  -8  -6  -1   58.22    5.04   1
  -8  -6   0    2.19    1.39   1
  -8  -6   1   53.73   14.37   1
  -8  -6   2   17.47    3.59   1
  -8  -6   3   22.75    3.05   1
  -8  -6   4   92.74   10.21   1
  -8  -6   5    9.12    3.20   1
  -8  -4  -6   19.80    4.00   1
  -8  -4  -5    2.79    2.20   1
  -8  -4  -4   93.70   14.33   1
  -8  -4  -3   13.69    2.00   1
  -8  -4  -2   49.00    4.20   1
  -8  -4  -1   90.82    5.91   1
  -8  -4   0    4.71    1.52   1
  -8  -4   1   59.75    4.64   1
  -8  -4   2   34.93    2.84   1
  -8  -4   3   36.60    3.63   1
  -8  -4   4  111.51    7.60   1
  -8  -4   5   30.91    3.00   1
  -8  -4   6   21.90    3.56   1
  -8  -4   7   66.10    6.67   1
  -8  -2  -7   30.03    3.73   1
  -8  -2  -6   32.60    2.17   1
  -8  -2  -5    9.99    0.88   1
  -8  -2  -4  158.26    6.79   1
  -8  -2  -3   22.18    1.51   1
  -8  -2  -2   65.45    2.59   1
  -8  -2  -1  154.50    8.70   1
  -8  -2   0    7.02    1.38   1
  -8  -2   1  107.33    3.73   1
  -8  -2   2   72.42    3.06   1
  -8  -2   3   60.53    2.33   1
  -8  -2   4  202.78    7.69   1
  -8  -2   5   68.23    3.47   1
  -8  -2   6   27.25    3.34   1
  -8  -2   7   89.87    5.69   1
  -8  -2   8    2.59    2.70   1
  -8   0  -7   46.24    4.35   1
  -8   0  -6   59.14    3.54   1
  -8   0  -5    5.90    0.78   1
  -8   0  -4  276.89   19.97   1
  -8   0  -3   38.19    2.47   1
  -8   0  -2  153.51    8.18   1
  -8   0  -1  280.56   12.06   1
  -8   0   0   52.13    2.60   1
  -8   0   1  312.23   13.78   1
  -8   0   2   61.94    3.31   1
  -8   0   3  184.42   10.86   1
  -8   0   4  297.56   12.42   1
  -8   0   5   49.14    2.94   1
  -8   0   6   71.57    4.57   1
  -8   0   7  119.25   11.14   1
  -8   2  -6   33.52    2.32   1
  -8   2  -5    9.30    0.92   1
  -8   2  -4  158.00    5.03   1
  -8   2  -3   22.66    1.43   1
  -8   2  -2   66.42    2.61   1
  -8   2  -1  167.18    7.76   1
  -8   2   0    4.88    1.50   1
  -8   2   1  111.51    6.34   1
  -8   2   2   80.64    4.13   1
  -8   2   3   59.29    3.70   1
  -8   2   4  209.38   14.18   1
  -8   2   5   66.26    3.74   1
  -8   2   6   28.84    2.26   1
  -8   4  -3   15.29    1.80   1
  -8   4  -2   43.03    3.02   1
  -8   4  -1   90.06    4.74   1
  -8   4   0    2.99    0.48   1
  -8   4   1   71.06    5.23   1
  -8   4   2   46.51    3.41   1
  -8   4   3   36.72    3.88   1
  -8   4   4  117.51   11.27   1
  -8   4   5   31.25    4.25   1
  -8   6  -2   28.52    2.14   1
  -8   6  -1   46.24    2.72   1
  -8   6   0    0.59    0.69   1
  -8   6   1   42.77    3.79   1
  -8   6   2   18.40    2.40   1
  -8   6   3   18.49    2.49   1
  -7  -7  -3    9.61    1.98   1
  -7  -7  -2   21.90    3.93   1
  -7  -7  -1    1.90    2.90   1
  -7  -7   0   45.83    4.47   1
  -7  -7   1   27.25    3.65   1
  -7  -7   2    0.40    3.19   1
  -7  -7   3   21.72    4.29   1
  -7  -5  -6   17.89    3.21   1
  -7  -5  -4    3.39    1.51   1
  -7  -5  -3   23.81    2.64   1
  -7  -5  -2   81.18    5.41   1
  -7  -5  -1    4.20    1.68   1
  -7  -5   0  110.88    7.58   1
  -7  -5   2   11.49    1.70   1
  -7  -5   3   86.68    5.96   1
  -7  -5   4   38.56    3.85   1
  -7  -5   5   39.44    4.14   1
  -7  -5   6   34.34    4.69   1
  -7  -3  -7   19.98    3.13   1
  -7  -3  -6   60.22    4.66   1
  -7  -3  -5  113.00    5.10   1
  -7  -3  -4    2.69    0.69   1
  -7  -3  -3   85.75    6.85   1
  -7  -3  -2  116.64    6.91   1
  -7  -3  -1    0.30    1.10   1
  -7  -3   0  260.18   15.48   1
  -7  -3   1  113.21    5.75   1
  -7  -3   2   20.70    1.91   1
  -7  -3   3  114.06    4.06   1
  -7  -3   4   49.28    2.67   1
  -7  -3   5   64.48    2.73   1
  -7  -3   6   28.62    2.03   1
  -7  -3   7   32.60   29.46   1
  -7  -3   8   58.83    5.37   1
  -7  -1  -8   23.52    3.49   1
  -7  -1  -7   50.55    3.13   1
  -7  -1  -6   67.24    3.44   1
  -7  -1  -5  167.70    4.66   1
  -7  -1  -4   22.18    1.04   1
  -7  -1  -3   96.24    2.94   1
  -7  -1  -2  248.69    7.25   1
  -7  -1  -1   25.10    1.00   1
  -7  -1   0  429.32   14.50   1
  -7  -1   1  348.57    9.71   1
  -7  -1   2   11.83    0.83   1
  -7  -1   3  258.89    9.01   1
  -7  -1   4  123.21    5.77   1
  -7  -1   5  124.32    4.46   1
  -7  -1   6   63.84    3.52   1
  -7  -1   7    0.90    0.89   1
  -7  -1   8   92.93    9.64   1
  -7   1  -7   49.14    4.77   1
  -7   1  -6   69.89    3.18   1
  -7   1  -5  168.22    5.71   1
  -7   1  -4   19.27    0.97   1
  -7   1  -3   96.04    3.72   1
  -7   1  -2  251.54    8.25   1
  -7   1  -1   26.32    2.26   1
  -7   1   0  453.26   18.74   1
  -7   1   1  353.82   21.44   1
  -7   1   2   14.36    1.36   1
  -7   1   3  287.64   14.92   1
  -7   1   4  134.33    5.80   1
  -7   1   5  127.01    5.86   1
  -7   1   6   68.06    4.12   1
  -7   1   7    0.71    0.81   1
  -7   3  -6   62.57    5.22   1
  -7   3  -5  106.50    5.57   1
  -7   3  -4    2.69    0.39   1
  -7   3  -3   92.16    4.03   1
  -7   3  -2  124.55    4.69   1
  -7   3  -1    1.39    0.71   1
  -7   3   0  245.55    6.89   1
  -7   3   1  129.50    6.60   1
  -7   3   2   20.61    2.00   1
  -7   3   3  121.00    6.38   1
  -7   3   4   54.17    4.27   1
  -7   3   5   70.22    6.37   1
  -7   3   6   24.40    2.37   1
  -7   5  -3   27.35    2.41   1
  -7   5  -2   85.75    3.89   1
  -7   5  -1    4.41    0.80   1
  -7   5   0  116.64    4.10   1
  -7   5   1   87.42    3.18   1
  -7   5   2    7.67    1.11   1
  -7   5   3   90.06    4.56   1
  -7   5   4   27.25    2.30   1
  -7   5   5   33.29    2.88   1
  -7   7  -1    0.71    1.51   1
  -7   7   0   34.34    4.45   1
  -7   7   1   27.46    3.04   1
  -7   7   2    1.59    2.49   1
  -7   7   3   23.23    4.24   1
  -6  -6  -4   25.40    3.93   1
  -6  -6  -3   19.18    1.84   1
  -6  -6  -2    8.58    1.58   1
  -6  -6  -1   80.10    5.19   1
  -6  -6   0    7.18    1.61   1
  -6  -6   1    8.82    1.90   1
  -6  -6   2   70.22    6.54   1
  -6  -6   3    0.79    1.50   1
  -6  -6   4   28.09    4.03   1
  -6  -6   5   20.34    2.98   1
  -6  -4  -7    6.40    1.92   1
  -6  -4  -6   54.61    4.43   1
  -6  -4  -5    8.88    1.07   1
  -6  -4  -4   76.39    7.87   1
  -6  -4  -3   73.79    5.33   1
  -6  -4  -2   25.00    2.00   1
  -6  -4  -1  244.30   12.50   1
  -6  -4   0   23.52    2.52   1
  -6  -4   1   27.98    2.33   1
  -6  -4   2  201.64   11.36   1
  -6  -4   3    7.29    1.19   1
  -6  -4   4   75.52    3.65   1
  -6  -4   5   56.25    3.75   1
  -6  -4   6    0.79    1.69   1
  -6  -4   7   32.49    3.99   1
  -6  -2  -8    7.40    2.50   1
  -6  -2  -7   13.40    2.42   1
  -6  -2  -6  100.80    4.22   1
  -6  -2  -5   13.32    1.02   1
  -6  -2  -4  154.01    4.22   1
  -6  -2  -3  136.19    4.90   1
  -6  -2  -2   61.15    4.22   1
  -6  -2  -1  556.49   24.06   1
  -6  -2   0   20.34    1.26   1
  -6  -2   1   82.08    4.17   1
  -6  -2   2  440.58   14.27   1
  -6  -2   3   42.38    1.95   1
  -6  -2   4  139.00    5.42   1
  -6  -2   5   83.72    3.48   1
  -6  -2   6    2.40    0.90   1
  -6  -2   7   65.12    3.39   1
  -6  -2   8   11.02    1.93   1
  -6   0  -7   14.21    1.81   1
  -6   0  -6   73.10    2.57   1
  -6   0  -5   15.92    0.88   1
  -6   0  -4  108.16    2.70   1
  -6   0  -3   95.84    2.15   1
  -6   0  -2   41.47    2.45   1
  -6   0  -1  360.24   18.60   1
  -6   0   0   23.81    1.66   1
  -6   0   1    0.40    0.69   1
  -6   0   2  476.99   24.90   1
  -6   0   3   20.34    1.17   1
  -6   0   4   73.62    2.75   1
  -6   0   5  112.78    4.89   1
  -6   0   6    0.59    0.60   1
  -6   0   7   58.37    3.06   1
  -6   0   8   23.81    2.83   1
  -6   2  -7   11.29    1.28   1
  -6   2  -6   95.26    4.88   1
  -6   2  -5   14.59    0.92   1
  -6   2  -4  150.80    4.42   1
  -6   2  -3  134.10    3.71   1
  -6   2  -2   69.22    2.33   1
  -6   2  -1  571.69   20.08   1
  -6   2   0   25.10    1.50   1
  -6   2   1   82.45    3.81   1
  -6   2   2  463.97   18.09   1
  -6   2   3   36.84    1.94   1
  -6   2   4  138.30    5.64   1
  -6   2   5   92.35    5.00   1
  -6   2   6    2.79    0.60   1
  -6   4  -5    8.82    1.31   1
  -6   4  -3   75.34    2.95   1
  -6   4  -2   22.28    1.04   1
  -6   4  -1  232.56    7.32   1
  -6   4   0   23.52    1.26   1
  -6   4   1   33.52    1.27   1
  -6   4   2  197.12    8.70   1
  -6   4   3    6.20    1.00   1
  -6   4   4   82.08    3.99   1
  -6   4   5   44.76    3.75   1
  -6   6  -3   20.43    2.53   1
  -6   6  -2    9.18    1.51   1
  -6   6  -1   66.10    3.58   1
  -6   6   0    8.41    0.99   1
  -6   6   1    8.82    1.19   1
  -6   6   2   64.64    4.18   1
  -6   6   3    1.99    1.38   1
  -6   6   4   27.46    2.52   1
  -6   6   5   23.14    2.98   1
  -5  -7  -3    1.49    2.10   1
  -5  -7  -2   35.52    3.93   1
  -5  -7  -1   11.97    2.49   1
  -5  -7   0   27.14    3.65   1
  -5  -7   1   30.25    3.08   1
  -5  -7   2    1.30    1.89   1
  -5  -7   3   16.97    3.30   1
  -5  -7   4   33.76   10.81   1
  -5  -5  -6   11.90    2.83   1
  -5  -5  -5   94.09    7.57   1
  -5  -5  -4   58.06    2.59   1
  -5  -5  -3   29.16    1.84   1
  -5  -5  -2   87.42    3.55   1
  -5  -5  -1   25.10    1.70   1
  -5  -5   0   78.15    3.54   1
  -5  -5   1   52.13    2.45   1
  -5  -5   2    0.40    1.20   1
  -5  -5   3   66.75    4.74   1
  -5  -5   4   43.16    4.07   1
  -5  -5   5   24.11    3.04   1
  -5  -5   6   60.84    5.93   1
  -5  -5   7    5.29    3.31   1
  -5  -3  -8   29.38    5.53   1
  -5  -3  -7   79.21    7.12   1
  -5  -3  -6    9.67    1.62   1
  -5  -3  -5  177.69    5.07   1
  -5  -3  -4  205.92    6.89   1
  -5  -3  -3   23.91    1.76   1
  -5  -3  -2  165.89    6.70   1
  -5  -3  -1  194.88    7.54   1
  -5  -3   0  116.64    5.18   1
  -5  -3   1  191.82    8.59   1
  -5  -3   2    4.80    0.92   1
  -5  -3   3  162.82    6.89   1
  -5  -3   4  165.89    5.41   1
  -5  -3   5   53.44    2.49   1
  -5  -3   6  167.70    8.55   1
  -5  -3   7    1.80    1.29   1
  -5  -3   8   74.13    5.85   1
  -5  -1  -8   61.62    5.65   1
  -5  -1  -7  102.41    4.66   1
  -5  -1  -6   32.83    1.38   1
  -5  -1  -5  315.42    7.10   1
  -5  -1  -4  245.86    5.33   1
  -5  -1  -3  144.24    4.32   1
  -5  -1  -2  227.10    6.63   1
  -5  -1  -1  195.16    9.50   1
  -5  -1   0  389.27   18.94   1
  -5  -1   1  131.10    4.81   1
  -5  -1   2    1.80    0.59   1
  -5  -1   3  186.60    5.46   1
  -5  -1   4  193.49    7.23   1
  -5  -1   5  108.99    4.18   1
  -5  -1   6  177.69    4.80   1
  -5  -1   7   -0.71    0.60   1
  -5  -1   8   83.72    6.22   1
  -5   1  -7  104.65    4.50   1
  -5   1  -6   32.83    1.72   1
  -5   1  -5  299.64    7.96   1
  -5   1  -4  248.38    6.30   1
  -5   1  -3  149.82    4.16   1
  -5   1  -2  232.26    5.79   1
  -5   1  -1  201.92    6.25   1
  -5   1   0  393.23   23.40   1
  -5   1   1  137.12    8.20   1
  -5   1   2    1.39    0.50   1
  -5   1   3  184.42   11.68   1
  -5   1   4  186.87    7.38   1
  -5   1   5  104.86    5.12   1
  -5   1   6  175.56   12.72   1
  -5   1   7    0.40    0.30   1
  -5   3  -7   63.36    5.25   1
  -5   3  -6    7.78    1.17   1
  -5   3  -5  180.36    7.79   1
  -5   3  -4  195.72    8.67   1
  -5   3  -3   24.50    1.58   1
  -5   3  -2  165.64    4.38   1
  -5   3  -1  211.12    5.52   1
  -5   3   0  123.65    3.56   1
  -5   3   1  205.35    6.02   1
  -5   3   2    3.31    0.51   1
  -5   3   3  161.29    6.86   1
  -5   3   4  177.96   12.01   1
  -5   3   5   61.47    3.45   1
  -5   3   6  162.31    7.90   1
  -5   5  -3   30.14    1.87   1
  -5   5  -2   95.84    4.50   1
  -5   5  -1   26.42    1.44   1
  -5   5   0   77.97    3.00   1
  -5   5   1   55.95    1.94   1
  -5   5   2   -0.90    0.89   1
  -5   5   3   61.47    3.14   1
  -5   5   4   47.75    2.76   1
  -5   5   5   25.60    2.23   1
  -5   7  -3    6.00    1.18   1
  -5   7  -2   32.72    4.58   1
  -5   7  -1   10.82    1.71   1
  -5   7   0   25.70    2.13   1
  -5   7   1   23.62    3.30   1
  -5   7   2    5.02    2.42   1
  -5   7   3   27.35    4.50   1
  -5   7   4   16.56    3.17   1
  -4  -8   0   13.62    2.88   1
  -4  -8   1    1.80    2.49   1
  -4  -6  -4    6.20    1.59   1
  -4  -6  -3   45.56    2.97   1
  -4  -6  -2    0.79    0.89   1
  -4  -6  -1  110.46    5.26   1
  -4  -6   0   58.06    3.66   1
  -4  -6   1   10.89    2.11   1
  -4  -6   2  128.37    8.16   1
  -4  -6   3    4.80    1.80   1
  -4  -6   4   30.91    3.34   1
  -4  -6   5   34.57    3.65   1
  -4  -6   6    0.30    2.31   1
  -4  -4  -7    5.71    2.58   1
  -4  -4  -6   63.84    4.47   1
  -4  -4  -5   12.82    0.93   1
  -4  -4  -4    9.00    0.72   1
  -4  -4  -3   67.73    3.62   1
  -4  -4  -2    2.79    0.80   1
  -4  -4  -1  226.50   13.24   1
  -4  -4   0  101.00    3.22   1
  -4  -4   1   16.16    0.96   1
  -4  -4   2  254.08   10.52   1
  -4  -4   3    6.30    0.90   1
  -4  -4   4   52.71    2.18   1
  -4  -4   5   84.27    4.22   1
  -4  -4   6    4.49    1.99   1
  -4  -4   7   15.21    2.42   1
  -4  -4   8   45.83    4.87   1
  -4  -2  -8   44.36    5.06   1
  -4  -2  -7    5.20    1.92   1
  -4  -2  -6   98.60    3.97   1
  -4  -2  -5   22.94    0.96   1
  -4  -2  -4    5.81    0.48   1
  -4  -2  -3   98.01    3.56   1
  -4  -2  -2    3.10    0.49   1
  -4  -2  -1  363.66   13.73   1
  -4  -2   0  134.33    5.33   1
  -4  -2   1    4.58    0.98   1
  -4  -2   2  491.07   19.94   1
  -4  -2   3    9.61    0.81   1
  -4  -2   4   71.40    2.37   1
  -4  -2   5  132.02    3.68   1
  -4  -2   6    6.30    0.80   1
  -4  -2   7   18.58    1.64   1
  -4  -2   8   83.91    4.76   1
  -4   0  -8   76.74    6.13   1
  -4   0  -7    4.80    0.70   1
  -4   0  -6  188.24    5.21   1
  -4   0  -5   46.24    1.36   1
  -4   0  -4   19.80    0.80   1
  -4   0  -3  278.89    6.01   1
  -4   0  -2    3.88    0.32   1
  -4   0  -1 1292.40   63.99   1
  -4   0   0  382.20   19.94   1
  -4   0   1  107.74    4.98   1
  -4   0   2 1323.50   51.66   1
  -4   0   3    2.79    0.40   1
  -4   0   4  206.78    8.05   1
  -4   0   5  212.28    9.91   1
  -4   0   6    1.69    0.39   1
  -4   0   7   51.12    2.29   1
  -4   0   8   88.74    6.78   1
  -4   2  -7    5.38    1.11   1
  -4   2  -6   99.60    4.39   1
  -4   2  -5   21.81    1.12   1
  -4   2  -4    4.80    0.61   1
  -4   2  -3   94.87    3.51   1
  -4   2  -2    3.31    0.62   1
  -4   2  -1  356.45    9.44   1
  -4   2   0  136.89    4.21   1
  -4   2   1    3.88    0.51   1
  -4   2   2  513.93   17.68   1
  -4   2   3    8.58    0.88   1
  -4   2   4   75.86    4.18   1
  -4   2   5  127.01    6.54   1
  -4   4  -4   13.18    1.60   1
  -4   4  -3   77.44    3.52   1
  -4   4  -2    2.10    0.81   1
  -4   4  -1  220.52    7.43   1
  -4   4   0   92.93    2.89   1
  -4   4   1   13.99    0.67   1
  -4   4   2  265.04    7.81   1
  -4   4   3    6.30    0.70   1
  -4   4   4   55.65    2.24   1
  -4   4   5   76.74    3.50   1
  -4   6  -3   51.70    4.31   1
  -4   6  -2    0.00    1.00   1
  -4   6  -1  120.12    7.01   1
  -4   6   0   66.75    2.94   1
  -4   6   1    9.67    1.00   1
  -4   6   2  122.54    4.65   1
  -4   6   3    1.90    1.21   1
  -4   6   4   30.58    2.88   1
  -4   6   5   38.32    4.33   1
  -4   6   6   -1.30    1.89   1
  -4   8   0   13.69    3.03   1
  -4   8   1    1.10    2.71   1
  -3  -7  -3    2.69    2.00   1
  -3  -7  -2   43.16    4.47   1
  -3  -7  -1   15.21    2.03   1
  -3  -7   0    8.18    2.29   1
  -3  -7   1   34.81    3.66   1
  -3  -7   2    4.58    2.78   1
  -3  -7   3   35.76    3.83   1
  -3  -7   4   48.44    5.85   1
  -3  -5  -7   19.27    3.34   1
  -3  -5  -6    1.30    1.71   1
  -3  -5  -5   80.46    5.38   1
  -3  -5  -4  139.24    7.08   1
  -3  -5  -3    4.80    0.79   1
  -3  -5  -2  114.49    5.35   1
  -3  -5  -1   68.89    2.99   1
  -3  -5   0   27.56    1.58   1
  -3  -5   1  109.62    6.28   1
  -3  -5   2   30.36    2.31   1
  -3  -5   3   87.24    4.86   1
  -3  -5   4  121.66    7.72   1
  -3  -5   5    1.21    1.41   1
  -3  -5   6  118.37    8.27   1
  -3  -5   7    7.51    2.41   1
  -3  -3  -8   36.36    4.34   1
  -3  -3  -7   69.56    4.67   1
  -3  -3  -6    5.20    1.78   1
  -3  -3  -5  232.87    6.41   1
  -3  -3  -4  296.53    7.58   1
  -3  -3  -3   95.26    3.32   1
  -3  -3  -2  323.28   11.87   1
  -3  -3  -1   78.32    4.25   1
  -3  -3   0  214.04    9.36   1
  -3  -3   1  148.84    5.12   1
  -3  -3   2   19.10    0.96   1
  -3  -3   3  235.62    6.75   1
  -3  -3   4  167.18    4.65   1
  -3  -3   5    1.49    0.59   1
  -3  -3   6  180.90   10.22   1
  -3  -3   7    6.10    1.28   1
  -3  -3   8   39.82    3.66   1
  -3  -1  -9   13.62    3.03   1
  -3  -1  -8   30.91    2.56   1
  -3  -1  -7   72.08    3.23   1
  -3  -1  -6    1.00    0.30   1
  -3  -1  -5  258.57    5.79   1
  -3  -1  -4  538.24   11.60   1
  -3  -1  -3   65.45    2.10   1
  -3  -1  -2  356.83   10.20   1
  -3  -1  -1  344.47   21.53   1
  -3  -1   0  113.42    5.54   1
  -3  -1   1  404.81   18.91   1
  -3  -1   2  144.48    5.05   1
  -3  -1   3  374.42   11.22   1
  -3  -1   4  400.40   10.01   1
  -3  -1   5    0.50    0.40   1
  -3  -1   6  317.20   11.04   1
  -3  -1   7   25.70    1.52   1
  -3  -1   8   48.86    4.05   1
  -3   1  -7   75.34    3.65   1
  -3   1  -6    0.59    0.60   1
  -3   1  -5  247.75    6.61   1
  -3   1  -4  539.17   13.47   1
  -3   1  -3   63.52    1.91   1
  -3   1  -2  356.08    9.44   1
  -3   1  -1  366.72   13.79   1
  -3   1   0  114.49    4.28   1
  -3   1   1  405.22   25.77   1
  -3   1   2  150.80    7.61   1
  -3   1   3  373.26   17.77   1
  -3   1   4  395.21   25.45   1
  -3   1   5    0.59    0.20   1
  -3   3  -7   58.06    3.81   1
  -3   3  -6    2.79    1.20   1
  -3   3  -5  246.18   10.67   1
  -3   3  -4  302.41   10.09   1
  -3   3  -3   91.58    3.45   1
  -3   3  -2  321.84   10.41   1
  -3   3  -1   77.62    2.11   1
  -3   3   0  212.58    5.54   1
  -3   3   1  147.14    3.88   1
  -3   3   2   18.66    1.12   1
  -3   3   3  233.48    8.86   1
  -3   3   4  177.16    7.19   1
  -3   3   5    0.79    1.09   1
  -3   5  -3    7.29    1.51   1
  -3   5  -2  118.81    5.45   1
  -3   5  -1   74.82    2.94   1
  -3   5   0   29.48    1.41   1
  -3   5   1  107.54    3.94   1
  -3   5   2   28.62    1.39   1
  -3   5   3   98.01    3.96   1
  -3   5   4  128.37    9.29   1
  -3   5   5   -0.20    2.02   1
  -3   5   6  107.12    7.45   1
  -3   7  -3    0.50    1.90   1
  -3   7  -2   54.46    3.84   1
  -3   7  -1   14.98    1.78   1
  -3   7   0   14.67    1.91   1
  -3   7   1   36.00    2.40   1
  -3   7   2    6.10    1.98   1
  -3   7   3   23.91    2.93   1
  -3   7   4   34.69    4.48   1
  -2  -8  -1   16.40    3.48   1
  -2  -8   0   53.00    8.15   1
  -2  -8   1   -1.00    2.00   1
  -2  -8   2   15.76    3.02   1
  -2  -6  -4    0.79    1.30   1
  -2  -6  -3   41.60    3.48   1
  -2  -6  -2   12.82    1.29   1
  -2  -6  -1   32.49    2.51   1
  -2  -6   0  143.76    6.71   1
  -2  -6   1    1.49    1.90   1
  -2  -6   2   37.45    3.18   1
  -2  -6   3   24.30    2.66   1
  -2  -6   4    0.50    1.70   1
  -2  -6   5   23.23    3.18   1
  -2  -6   6   13.40    3.29   1
  -2  -4  -8   63.36    7.80   1
  -2  -4  -7   11.22    2.61   1
  -2  -4  -6  111.94    6.56   1
  -2  -4  -5   68.23    2.64   1
  -2  -4  -4    0.30    0.51   1
  -2  -4  -3  180.63    5.11   1
  -2  -4  -2   73.96    3.44   1
  -2  -4  -1   97.61    3.16   1
  -2  -4   0  573.60   18.68   1
  -2  -4   1    5.81    0.82   1
  -2  -4   2  151.78    6.16   1
  -2  -4   3   70.39    3.36   1
  -2  -4   4   13.76    1.11   1
  -2  -4   5   72.25    3.40   1
  -2  -4   6    7.90    1.91   1
  -2  -4   7    7.40    2.99   1
  -2  -4   8   62.88    5.55   1
  -2  -2  -8  109.62    8.17   1
  -2  -2  -7   25.00    1.90   1
  -2  -2  -6  226.80    7.83   1
  -2  -2  -5  123.43    3.33   1
  -2  -2  -4    0.79    0.20   1
  -2  -2  -3  424.77   12.78   1
  -2  -2  -2  200.51    7.36   1
  -2  -2  -1  329.06   21.04   1
  -2  -2   0 1764.00   82.32   1
  -2  -2   1    1.49    0.49   1
  -2  -2   2  334.52   10.61   1
  -2  -2   3  161.80    4.58   1
  -2  -2   4   24.01    1.08   1
  -2  -2   5  140.42    4.27   1
  -2  -2   6   13.76    0.89   1
  -2  -2   7   15.13    1.17   1
  -2  -2   8  109.62    6.70   1
  -2   0  -9   62.57    6.01   1
  -2   0  -8   91.01    7.63   1
  -2   0  -7   19.36    1.41   1
  -2   0  -6  185.78    5.72   1
  -2   0  -5   75.34    2.08   1
  -2   0  -4    5.62    0.38   1
  -2   0  -3  213.16    4.67   1
  -2   0  -2  119.25    3.06   1
  -2   0  -1   93.32    2.32   1
  -2   0   0 1266.65   54.81   1
  -2   0   1   34.22    1.05   1
  -2   0   2   47.20    2.06   1
  -2   0   3  132.25    5.29   1
  -2   0   4    2.89    0.31   1
  -2   0   5   77.79    2.82   1
  -2   0   6   17.89    0.76   1
  -2   0   7    3.10    0.39   1
  -2   2  -7   19.80    2.49   1
  -2   2  -6  213.45    7.01   1
  -2   2  -5  116.21    4.53   1
  -2   2  -4    0.71    0.50   1
  -2   2  -3  410.87   15.41   1
  -2   2  -2  192.93    6.11   1
  -2   2  -1  317.20    9.26   1
  -2   2   0 1725.57   46.52   1
  -2   2   1    2.89    0.31   1
  -2   2   2  333.43   12.42   1
  -2   2   3  163.07    7.41   1
  -2   2   4   20.34    1.80   1
  -2   4  -5   69.89    4.85   1
  -2   4  -4   -1.49    0.90   1
  -2   4  -3  183.87    7.32   1
  -2   4  -2   76.04    2.96   1
  -2   4  -1  106.50    3.10   1
  -2   4   0  583.22   17.39   1
  -2   4   1    4.41    0.42   1
  -2   4   2  147.14    4.61   1
  -2   4   3   73.79    3.26   1
  -2   4   4   13.18    1.89   1
  -2   4   5   72.59    5.28   1
  -2   4   6   11.09    2.20   1
  -2   6  -2   18.84    1.39   1
  -2   6  -1   38.07    1.85   1
  -2   6   0  156.75    6.26   1
  -2   6   1    2.31    0.79   1
  -2   6   2   41.09    2.18   1
  -2   6   3   18.23    1.96   1
  -2   6   4    1.39    1.70   1
  -2   6   5   21.81    2.90   1
  -2   6   6    4.20    2.09   1
  -2   8  -1   15.13    3.50   1
  -2   8   0   62.41    9.95   1
  -2   8   1    0.90    3.00   1
  -2   8   2   17.14    3.39   1
  -1  -7  -3    2.99    1.38   1
  -1  -7  -2   27.35    2.82   1
  -1  -7  -1    6.10    1.68   1
  -1  -7   0    5.29    1.70   1
  -1  -7   1   19.36    3.43   1
  -1  -7   2    7.62    1.82   1
  -1  -7   3   37.45    4.28   1
  -1  -7   4   48.72    5.44   1
  -1  -5  -7   24.01    4.31   1
  -1  -5  -5   28.09    2.54   1
  -1  -5  -4  130.64    5.94   1
  -1  -5  -3    2.99    0.69   1
  -1  -5  -2   91.39    4.78   1
  -1  -5  -1   11.70    1.09   1
  -1  -5   0   22.28    1.51   1
  -1  -5   1   41.73    2.07   1
  -1  -5   2   20.79    1.73   1
  -1  -5   3  111.94    5.50   1
  -1  -5   4  133.63    7.40   1
  -1  -5   5    0.50    1.60   1
  -1  -5   6  109.83    6.08   1
  -1  -5   7   19.36    2.82   1
  -1  -3  -8   -4.58    2.31   1
  -1  -3  -7   40.07    3.29   1
  -1  -3  -6   61.15    3.44   1
  -1  -3  -5   31.25    1.90   1
  -1  -3  -4  246.18    6.28   1
  -1  -3  -3   41.60    1.16   1
  -1  -3  -2   81.36    2.35   1
  -1  -3  -1   23.14    1.15   1
  -1  -3   0    1.10    0.50   1
  -1  -3   1   56.40    1.95   1
  -1  -3   2  155.50    4.99   1
  -1  -3   3  237.16    8.62   1
  -1  -3   4  336.36   10.27   1
  -1  -3   5   31.47    1.46   1
  -1  -3   6  200.22    6.79   1
  -1  -3   7   72.76    3.24   1
  -1  -3   8    4.80    2.01   1
  -1  -1  -9   60.06    6.82   1
  -1  -1  -8    0.90    1.20   1
  -1  -1  -7   65.12    3.07   1
  -1  -1  -6   65.45    2.27   1
  -1  -1  -5  110.67    3.58   1
  -1  -1  -4  416.98    9.39   1
  -1  -1  -3   14.36    0.61   1
  -1  -1  -2  411.28   11.76   1
  -1  -1  -1   19.54    0.80   1
  -1  -1   0  156.50   11.76   1
  -1  -1   1   47.06    2.74   1
  -1  -1   2   77.44    2.11   1
  -1  -1   3  688.54   19.94   1
  -1  -1   4  371.72   11.18   1
  -1  -1   5   13.91    0.67   1
  -1  -1   6  332.33   10.21   1
  -1  -1   7   62.88    3.33   1
  -1  -1   8    8.41    1.91   1
  -1   1  -7   78.15    4.24   1
  -1   1  -6   64.96    2.42   1
  -1   1  -5  108.78    3.55   1
  -1   1  -4  393.63   11.90   1
  -1   1  -3   15.68    1.03   1
  -1   1  -2  388.88   16.17   1
  -1   1  -1   17.39    0.67   1
  -1   1   0  154.26    3.97   1
  -1   1   1   53.44    1.90   1
  -1   1   2   74.65    2.76   1
  -1   1   3  698.02   30.12   1
  -1   3  -5   29.70    1.74   1
  -1   3  -4  246.18   10.04   1
  -1   3  -3   44.36    1.86   1
  -1   3  -2   82.08    2.90   1
  -1   3  -1   22.56    1.33   1
  -1   3   0    0.10    0.30   1
  -1   3   1   53.44    1.61   1
  -1   3   2  160.28    4.30   1
  -1   3   3  249.96   11.07   1
  -1   3   4  335.62   13.56   1
  -1   3   5   30.25    2.42   1
  -1   3   6  215.50    9.98   1
  -1   5  -3    1.80    0.99   1
  -1   5  -2   98.80    3.98   1
  -1   5  -1   12.67    1.07   1
  -1   5   0   24.30    1.08   1
  -1   5   1   46.65    1.78   1
  -1   5   2   24.40    1.28   1
  -1   5   3  114.70    6.00   1
  -1   5   4  126.79    6.98   1
  -1   5   5    3.50    1.61   1
  -1   5   6   91.97    7.10   1
  -1   5   7   21.72    3.73   1
  -1   7  -2   27.56    4.20   1
  -1   7  -1   11.97    1.80   1
  -1   7   0    5.62    1.28   1
  -1   7   1   22.56    1.80   1
  -1   7   2   11.70    1.98   1
  -1   7   3   26.63    3.51   1
  -1   7   4   53.00    5.53   1
   0  -8  -2    8.82    2.32   1
   0  -8  -1    5.11    2.31   1
   0  -8   0   67.57    7.07   1
   0  -8   1    5.11    2.08   1
   0  -8   2   13.18    3.12   1
   0  -6  -4    0.79    0.69   1
   0  -6  -3   95.45    5.28   1
   0  -6  -2   67.24    3.28   1
   0  -6  -1   36.48    2.66   1
   0  -6   0  377.52   13.99   1
   0  -6   1   32.26    3.18   1
   0  -6   2   73.27    3.94   1
   0  -6   3   97.02    6.11   1
   0  -6   4   -0.71    1.71   1
   0  -6   5   34.46    4.11   1
   0  -6   6   38.81    3.99   1
   0  -4  -8   48.16    6.66   1
   0  -4  -7    6.71    3.00   1
   0  -4  -6   73.10    4.96   1
   0  -4  -5   60.22    2.33   1
   0  -4  -4    4.71    0.52   1
   0  -4  -3  196.56    5.33   1
   0  -4  -2  102.82    3.04   1
   0  -4  -1   65.45    2.43   1
   0  -4   0 1019.52   37.68   1
   0  -4   1   58.83    3.22   1
   0  -4   2  106.50    6.19   1
   0  -4   3  201.07    7.37   1
   0  -4   4    1.99    0.79   1
   0  -4   5   59.75    3.25   1
   0  -4   6   67.57    4.27   1
   0  -4   7    3.61    1.52   1
   0  -4   8   55.20    5.65   1
   0  -2  -9   10.37    3.61   1
   0  -2  -8   81.90    6.52   1
   0  -2  -7    2.99    0.80   1
   0  -2  -6  106.09    3.30   1
   0  -2  -5   85.75    2.78   1
   0  -2  -4    8.41    0.52   1
   0  -2  -3  334.89    8.05   1
   0  -2  -2  127.69    3.62   1
   0  -2  -1   77.09    2.99   1
   0  -2   0 2551.26  149.51   1
   0  -2   1   73.62    3.95   1
   0  -2   2  121.88    6.40   1
   0  -2   3  343.36   10.38   1
   0  -2   4    8.01    0.91   1
   0  -2   5   84.64    2.94   1
   0  -2   6   94.09    3.88   1
   0  -2   7    2.99    0.90   1
   0  -2   8   85.38    6.10   1
   0   0  -9    9.61    2.91   1
   0   0  -8  114.70    5.36   1
   0   0  -7   16.00    1.28   1
   0   0  -6  154.01    4.72   1
   0   0  -5  201.07    5.96   1
   0   0  -4    5.20    0.59   1
   0   0  -3  901.80   20.42   1
   0   0  -2  586.12   14.04   1
   0   0  -1  215.21    6.45   1
   0   0   1  211.12    5.52   1
   0   0   2  582.26   14.96   1
   0   0   3  867.89   25.92   1
   0   0   4    4.88    0.31   1
   0   0   5  208.22    6.06   1
   0   0   6  157.75    4.27   1
   0   0   7   14.82    0.92   1
   0   2  -7    6.00    2.60   1
   0   2  -6   96.83    5.90   1
   0   2  -5   79.03    4.45   1
   0   2  -4    8.58    0.88   1
   0   2  -3  348.57   10.83   1
   0   2  -2  120.34    4.83   1
   0   2  -1   77.62    5.29   1
   0   2   0 2559.35  101.18   1
   0   2   1   75.69    2.96   1
   0   2   2  122.10    4.64   1
   0   2   3  349.32   11.21   1
   0   2   4    8.29    0.69   1
   0   2   5   84.27    4.77   1
   0   4  -4    8.88    2.03   1
   0   4  -3  206.21    9.19   1
   0   4  -2  109.62    3.98   1
   0   4  -1   60.68    3.43   1
   0   4   0 1012.51   36.91   1
   0   4   1   58.37    3.36   1
   0   4   2   94.28    6.02   1
   0   4   3  186.60    5.46   1
   0   4   4    1.80    1.69   1
   0   4   5   52.42    3.76   1
   0   4   6   76.21    5.41   1
   0   4   7    4.08    1.90   1
   0   6  -2   51.84    5.04   1
   0   6  -1   26.32    1.74   1
   0   6   0  429.32   19.06   1
   0   6   1   24.30    1.58   1
   0   6   2   62.25    3.63   1
   0   6   3   91.39    4.21   1
   0   6   4   -0.79    1.58   1
   0   6   5   33.76    3.37   1
   0   6   6   20.16    3.95   1
   0   8  -2    5.81    2.70   1
   0   8  -1    9.42    3.32   1
   0   8   0   89.11    9.25   1
   0   8   1    7.18    2.57   1
   0   8   2    9.67    3.17   1
   1  -7  -3   28.94    3.34   1
   1  -7  -2    8.18    2.00   1
   1  -7  -1   20.34    2.89   1
   1  -7   0    4.00    1.80   1
   1  -7   1   10.11    2.48   1
   1  -7   2   33.76    3.72   1
   1  -7   3    1.99    2.20   1
   1  -7   4   49.14    5.75   1
   1  -5  -7   16.32    3.07   1
   1  -5  -5    1.69    0.70   1
   1  -5  -4  116.42    5.61   1
   1  -5  -3  124.32    4.68   1
   1  -5  -2   24.21    1.48   1
   1  -5  -1   48.86    1.96   1
   1  -5   0   26.94    1.87   1
   1  -5   1    9.67    1.62   1
   1  -5   2   99.20    4.98   1
   1  -5   3    2.59    1.29   1
   1  -5   4  134.10    8.57   1
   1  -5   5   34.93    2.84   1
   1  -5   6   21.81    2.43   1
   1  -5   7   20.61    3.36   1
   1  -3  -8    7.40    2.39   1
   1  -3  -7   67.73    5.60   1
   1  -3  -6  206.78   10.93   1
   1  -3  -5   31.70    2.03   1
   1  -3  -4  333.79    8.77   1
   1  -3  -3  257.92    7.07   1
   1  -3  -2  171.35    6.81   1
   1  -3  -1   55.35    2.68   1
   1  -3   0    1.00    0.60   1
   1  -3   1   20.43    1.36   1
   1  -3   2   79.92    4.11   1
   1  -3   3   43.16    2.76   1
   1  -3   4  241.49    7.77   1
   1  -3   5   34.81    2.12   1
   1  -3   6   52.42    4.05   1
   1  -3   7   38.94    2.75   1
   1  -3   8   -0.79    1.30   1
   1  -1  -9   78.15    6.36   1
   1  -1  -8    9.42    1.47   1
   1  -1  -7   57.46    3.03   1
   1  -1  -6  344.47    9.65   1
   1  -1  -5   13.18    0.80   1
   1  -1  -4  389.27   10.26   1
   1  -1  -3  688.54   18.89   1
   1  -1  -2   79.39    2.14   1
   1  -1  -1   47.61    1.52   1
   1  -1   0  155.25    3.74   1
   1  -1   1   18.84    0.78   1
   1  -1   2  385.73   11.00   1
   1  -1   3   15.29    0.70   1
   1  -1   4  397.60   11.57   1
   1  -1   5  107.74    3.53   1
   1  -1   6   61.47    2.04   1
   1  -1   7   82.26    4.17   1
   1  -1   8    3.20    1.40   1
   1   1  -7   61.94    2.68   1
   1   1  -6  324.36   10.45   1
   1   1  -5   13.76    1.11   1
   1   1  -4  370.95   12.33   1
   1   1  -3  662.55   19.56   1
   1   1  -1   49.56    3.10   1
   1   1   0  152.03    6.66   1
   1   1   1   18.40    0.69   1
   1   1   2  392.83   11.10   1
   1   1   3   14.06    0.60   1
   1   1   4  386.12   10.61   1
   1   1   5  104.86    4.51   1
   1   3  -5   27.98    2.75   1
   1   3  -4  344.84   15.23   1
   1   3   1   19.36    1.58   1
   1   3   2   77.26    4.22   1
   1   3   3   42.25    1.82   1
   1   3   4  236.54    7.07   1
   1   3   5   29.05    1.40   1
   1   3   6   51.41    3.73   1
   1   3   7   36.36    3.26   1
   1   5  -3  115.56    5.81   1
   1   5   0   24.01    1.96   1
   1   5   1   13.99    1.87   1
   1   5   2   89.11    5.48   1
   1   5   3    0.50    1.90   1
   1   5   4  127.01    4.51   1
   1   5   5   23.81    3.22   1
   1   5   6   14.52    2.82   1
   1   5   7   24.11    3.63   1
   1   7  -2    8.12    1.71   1
   1   7  -1   25.20    2.01   1
   1   7   0    3.69    1.00   1
   1   7   1    8.41    1.80   1
   1   7   2   31.25    3.35   1
   1   7   3    7.02    2.23   1
   1   7   4   32.04    3.74   1
   2  -8  -2   21.44    4.26   1
   2  -8  -1   -0.10    1.82   1
   2  -8   0   53.14    6.85   1
   2  -8   1   17.47    4.43   1
   2  -8   2    6.30    3.41   1
   2  -6  -4    2.59    1.00   1
   2  -6  -3   31.70    2.59   1
   2  -6  -2   40.32    2.54   1
   2  -6  -1    4.28    1.78   1
   2  -6   0  153.51   14.37   1
   2  -6   1   34.46    3.05   1
   2  -6   2   17.89    2.71   1
   2  -6   3   45.70    4.19   1
   2  -6   4    1.39    1.49   1
   2  -6   5   17.14    4.14   1
   2  -6   6   34.93    4.26   1
   2  -4  -8   49.84    7.06   1
   2  -4  -7    5.52    2.11   1
   2  -4  -6    6.50    1.48   1
   2  -4  -5   73.62    3.26   1
   2  -4  -4   10.89    0.59   1
   2  -4  -3   75.34    2.95   1
   2  -4  -2  141.85    5.00   1
   2  -4  -1    5.29    1.01   1
   2  -4   0  569.30   27.20   1
   2  -4   1  105.06    4.72   1
   2  -4   2   81.36    5.41   1
   2  -4   3  173.98    9.50   1
   2  -4   4   -0.30    0.90   1
   2  -4   5   66.75    4.58   1
   2  -4   6  107.12    7.66   1
   2  -4   7   11.22    2.01   1
   2  -4   8   62.73    5.54   1
   2  -2  -9    1.39    5.29   1
   2  -2  -8  114.49    8.13   1
   2  -2  -7   15.13    1.71   1
   2  -2  -6   11.90    0.90   1
   2  -2  -5  144.24    4.32   1
   2  -2  -4   24.01    0.69   1
   2  -2  -3  169.78    4.43   1
   2  -2  -2  353.82   10.53   1
   2  -2  -1    2.59    0.29   1
   2  -2   0 1761.48   71.35   1
   2  -2   1  308.70   10.19   1
   2  -2   2  191.55    6.92   1
   2  -2   3  394.82   11.92   1
   2  -2   4    0.20    0.50   1
   2  -2   5  124.99    5.14   1
   2  -2   6  201.36    7.95   1
   2  -2   7   24.80    1.69   1
   2  -2   8  114.49    8.35   1
   2   0  -9    0.20    3.32   1
   2   0  -8  113.21    6.38   1
   2   0  -7    2.69    0.98   1
   2   0  -6   13.69    0.89   1
   2   0  -5   76.56    2.45   1
   2   0  -4    4.20    0.62   1
   2   0  -3  130.42    4.11   1
   2   0  -2   49.56    2.39   1
   2   0  -1   33.29    1.15   1
   2   0   0 1237.63   62.62   1
   2   0   1   89.87    2.28   1
   2   0   2  118.37    2.83   1
   2   0   3  195.72    6.44   1
   2   0   4    6.00    0.49   1
   2   0   5   76.91    2.46   1
   2   0   6  184.96    7.07   1
   2   0   7   18.84    1.22   1
   2   2  -6    9.80    2.00   1
   2   2  -5  140.19    7.34   1
   2   2  -1    1.00    0.60   1
   2   2   0 1709.00   88.47   1
   2   2   1  293.44    8.22   1
   2   2   2  186.87    6.29   1
   2   2   3  401.20   10.42   1
   2   2   4    0.59    0.20   1
   2   2   5  121.00    4.18   1
   2   2   6  213.74    7.89   1
   2   4   1  102.62    5.27   1
   2   4   2   69.72    4.51   1
   2   4   3  151.54    4.68   1
   2   4   4    0.20    0.40   1
   2   4   5   67.90    3.13   1
   2   4   6  112.15    5.72   1
   2   4   7   11.97    2.42   1
   2   4   8   57.76    8.66   1
   2   6   0  153.76    7.94   1
   2   6   1   39.44    3.14   1
   2   6   2   16.81    2.13   1
   2   6   3   43.16    3.94   1
   2   6   4    0.90    0.49   1
   2   6   5   13.10    2.39   1
   2   6   6   30.36    5.95   1
   2   8  -1    5.38    3.11   1
   2   8   0   58.83    7.52   1
   2   8   1   18.84    3.73   1
   3  -7  -3   17.31    2.58   1
   3  -7  -2    8.01    1.81   1
   3  -7  -1   33.87    3.61   1
   3  -7   0   10.37    2.32   1
   3  -7   1   16.73    3.11   1
   3  -7   2   35.64    3.70   1
   3  -7   3    4.49    3.01   1
   3  -7   4   43.96    4.64   1
   3  -5  -7   11.09    2.20   1
   3  -5  -5   -0.20    0.60   1
   3  -5  -4  111.94    4.87   1
   3  -5  -3   91.01    3.82   1
   3  -5  -2   30.47    2.43   1
   3  -5  -1  111.72    6.34   1
   3  -5   0   31.47    2.58   1
   3  -5   1   65.29    3.23   1
   3  -5   2  114.70    6.43   1
   3  -5   3    3.61    1.29   1
   3  -5   4  150.80    8.10   1
   3  -5   5   77.97    5.65   1
   3  -5   6    1.90    2.01   1
   3  -5   7   27.35    4.50   1
   3  -3  -8   28.41    4.37   1
   3  -3  -7    9.61    1.98   1
   3  -3  -6  185.78    9.00   1
   3  -3  -5    1.90    0.19   1
   3  -3  -4  168.74    5.72   1
   3  -3  -3  243.98    8.75   1
   3  -3  -2   18.32    1.20   1
   3  -3  -1  156.00    6.74   1
   3  -3   0  203.92    7.43   1
   3  -3   1   74.13    2.93   1
   3  -3   2  330.15   11.27   1
   3  -3   3   79.92    4.11   1
   3  -3   4  277.89   10.00   1
   3  -3   5  227.71   11.47   1
   3  -3   6    6.40    1.32   1
   3  -3   7   62.73    4.59   1
   3  -3   8   39.82    4.04   1
   3  -1  -9   62.73    5.70   1
   3  -1  -8   48.16    3.47   1
   3  -1  -7   21.72    1.58   1
   3  -1  -6  343.36   11.49   1
   3  -1  -5   -0.20    0.40   1
   3  -1  -4  397.60    9.97   1
   3  -1  -3  371.72    9.25   1
   3  -1  -2  148.84    6.34   1
   3  -1  -1  405.22   15.30   1
   3  -1   0  115.13    3.65   1
   3  -1   1  350.44   10.86   1
   3  -1   2  353.44    8.27   1
   3  -1   3   67.24    1.97   1
   3  -1   4  534.53   15.26   1
   3  -1   5  259.85    7.09   1
   3  -1   6    2.59    0.61   1
   3  -1   7   88.36    4.70   1
   3  -1   8   35.05    3.08   1
   3   1  -8   48.86    4.05   1
   3   1  -7   18.49    1.81   1
   3   1  -6  347.45   13.42   1
   3   1  -5    1.90    0.69   1
   3   1  -4  397.60   16.35   1
   3   1  -3  363.66   11.82   1
   3   1  -2  145.68    6.28   1
   3   1  -1  396.81   15.54   1
   3   1   0  116.42    5.18   1
   3   1   1  316.13    9.96   1
   3   1   2  346.70    8.94   1
   3   1   3   62.09    1.58   1
   3   1   4  514.38   12.25   1
   3   1   5  256.64    6.09   1
   3   1   6    1.00    0.30   1
   3   1   7   74.65    2.42   1
   3   3  -1  151.04    6.14   1
   3   3   0  214.92   11.14   1
   3   3   1   71.06    2.70   1
   3   3   2  311.88    9.54   1
   3   3   3   88.92    2.45   1
   3   3   4  286.29    8.80   1
   3   3   5  226.50    7.83   1
   3   3   6    4.49    0.81   1
   3   3   7   67.90    3.63   1
   3   5   0   28.62    2.46   1
   3   5   1   77.79    4.06   1
   3   5   2  101.20    7.24   1
   3   5   3    5.02    1.39   1
   3   5   4  135.26    6.28   1
   3   5   5   72.59    3.07   1
   3   5   6    1.99    1.89   1
   3   5   7   28.62    3.85   1
   3   7  -1   36.48    5.07   1
   3   7   0   14.06    2.70   1
   3   7   1   21.72    3.63   1
   3   7   2   44.36    4.40   1
   3   7   3    3.39    1.91   1
   3   7   4   35.40    5.71   1
   4  -8  -1    3.10    2.89   1
   4  -8   0    5.02    3.40   1
   4  -6  -4   31.92    3.39   1
   4  -6  -3    2.10    1.71   1
   4  -6  -2  123.43    8.44   1
   4  -6  -1   12.53    1.98   1
   4  -6   0   62.25    4.26   1
   4  -6   1  118.81    7.41   1
   4  -6   2    2.99    2.21   1
   4  -6   3   50.27    3.69   1
   4  -6   4    9.80    2.82   1
   4  -6   5   11.49    3.19   1
   4  -4  -7   13.76    2.97   1
   4  -4  -6    4.80    1.88   1
   4  -4  -5   88.92    4.72   1
   4  -4  -4   55.06    3.26   1
   4  -4  -3    8.29    0.81   1
   4  -4  -2  279.56    8.36   1
   4  -4  -1   14.29    1.13   1
   4  -4   0  100.40    5.81   1
   4  -4   1  227.71   10.86   1
   4  -4   2    0.30    0.90   1
   4  -4   3   72.93    3.93   1
   4  -4   4    5.62    1.71   1
   4  -4   5   14.06    2.10   1
   4  -4   6   60.22    4.35   1
   4  -4   7    3.61    2.32   1
   4  -2  -8   86.86    7.27   1
   4  -2  -7   23.23    2.02   1
   4  -2  -6    8.82    0.77   1
   4  -2  -5  123.88    3.56   1
   4  -2  -4   74.30    2.07   1
   4  -2  -3    9.30    0.67   1
   4  -2  -2  497.29   12.49   1
   4  -2  -1    3.31    0.29   1
   4  -2   0  133.86    3.70   1
   4  -2   1  353.82   10.91   1
   4  -2   2    4.08    0.61   1
   4  -2   3   91.78    2.87   1
   4  -2   4    3.61    0.61   1
   4  -2   5   22.09    1.13   1
   4  -2   6   97.81    5.54   1
   4  -2   7    8.58    1.82   1
   4  -2   8   42.25    5.59   1
   4   0  -9   13.18    3.19   1
   4   0  -8   86.68    4.84   1
   4   0  -7   45.29    2.96   1
   4   0  -6    1.39    0.71   1
   4   0  -5  211.99    6.41   1
   4   0  -4  204.78    6.87   1
   4   0  -3    2.79    0.40   1
   4   0  -2 1270.21   39.92   1
   4   0  -1  108.58    3.75   1
   4   0   0  368.64   12.67   1
   4   0   1 1261.67   30.55   1
   4   0   2    3.61    0.30   1
   4   0   3  280.90    6.03   1
   4   0   4   20.79    0.82   1
   4   0   5   44.89    1.74   1
   4   0   6  189.61    6.06   1
   4   0   7    6.30    0.90   1
   4   2  -6    7.67    1.50   1
   4   2  -3    7.67    0.89   1
   4   2  -2  481.36   28.08   1
   4   2  -1    1.99    0.59   1
   4   2   0  130.64    5.49   1
   4   2   1  317.20   10.33   1
   4   2   2    3.10    0.60   1
   4   2   3   93.32    2.51   1
   4   2   4    4.41    0.42   1
   4   2   5   22.66    0.95   1
   4   2   6   99.80    3.20   1
   4   2   7    7.78    1.79   1
   4   2   8   40.70    4.21   1
   4   4   0  105.47    4.72   1
   4   4   1  211.70    7.28   1
   4   4   2    1.30    0.80   1
   4   4   3   67.73    3.62   1
   4   4   4   10.37    1.29   1
   4   4   5   13.40    1.17   1
   4   4   6   62.57    3.48   1
   4   4   7    0.40    0.69   1
   4   6   0   62.25    4.58   1
   4   6   1  109.83    6.50   1
   4   6   2    0.30    1.41   1
   4   6   3   47.47    3.58   1
   4   6   4    6.50    1.12   1
   4   6   5    6.71    2.69   1
   4   8   0   12.39    3.17   1
   5  -7  -3   16.89    2.96   1
   5  -7  -2    0.59    2.09   1
   5  -7  -1   23.81    3.32   1
   5  -7   0   30.25    3.41   1
   5  -7   1    6.81    2.09   1
   5  -7   2   30.91    3.78   1
   5  -7   3    7.51    3.51   1
   5  -7   4   23.52    4.46   1
   5  -5  -7   -2.59    4.70   1
   5  -5  -5   22.75    2.29   1
   5  -5  -4   40.83    3.96   1
   5  -5  -3   64.80    3.54   1
   5  -5  -2    0.30    0.80   1
   5  -5  -1   54.91    4.15   1
   5  -5   0   78.68    4.08   1
   5  -5   1   24.11    2.26   1
   5  -5   2   85.56    6.29   1
   5  -5   3   32.26    2.84   1
   5  -5   4   55.65    4.03   1
   5  -5   5  101.40    7.25   1
   5  -5   6   12.11    2.37   1
   5  -3  -8   72.59    9.37   1
   5  -3  -7    1.80    2.01   1
   5  -3  -6  162.31    4.59   1
   5  -3  -5   52.56    2.03   1
   5  -3  -4  176.09    6.90   1
   5  -3  -3  167.18    3.88   1
   5  -3  -2    5.81    0.39   1
   5  -3  -1  202.78    5.13   1
   5  -3   0  125.22    3.80   1
   5  -3   1  202.49    7.11   1
   5  -3   2  165.38    5.66   1
   5  -3   3   28.94    1.61   1
   5  -3   4  197.68    6.19   1
   5  -3   5  171.35    5.24   1
   5  -3   6    5.62    1.28   1
   5  -3   7   68.56    4.97   1
   5  -3   8   24.11    3.93   1
   5  -1  -9   24.90    7.58   1
   5  -1  -8   83.91    7.14   1
   5  -1  -7    0.20    0.91   1
   5  -1  -6  173.98    5.01   1
   5  -1  -5  101.81    3.43   1
   5  -1  -4  186.60    6.01   1
   5  -1  -3  178.22    5.61   1
   5  -1  -2    1.39    0.40   1
   5  -1  -1  132.48    7.60   1
   5  -1   0  374.81   11.62   1
   5  -1   1  193.21    6.39   1
   5  -1   2  221.71    5.36   1
   5  -1   3  140.19    4.26   1
   5  -1   4  248.69    5.99   1
   5  -1   5  286.29    9.14   1
   5  -1   6   33.18    1.61   1
   5  -1   7  104.24    5.31   1
   5  -1   8   58.37    5.96   1
   5   1  -8   92.93    6.36   1
   5   1  -7    0.50    1.01   1
   5   1  -6  181.98    9.17   1
   5   1  -5   98.41    3.17   1
   5   1  -4  179.29    5.09   1
   5   1  -3  180.90    6.46   1
   5   1  -2    0.59    0.80   1
   5   1  -1  127.46    7.45   1
   5   1   0  370.56   14.24   1
   5   1   1  188.79    9.89   1
   5   1   2  224.40    4.79   1
   5   1   3  139.00    3.30   1
   5   1   4  237.78    5.86   1
   5   1   5  294.81    6.87   1
   5   1   6   37.45    1.84   1
   5   1   7   95.65    5.48   1
   5   1   8   52.56    5.65   1
   5   3  -3  162.05    8.91   1
   5   3  -2    6.60    1.08   1
   5   3  -1  194.60    8.93   1
   5   3   0  132.25    6.67   1
   5   3   1  195.16    6.99   1
   5   3   2  155.50    6.48   1
   5   3   3   26.83    1.14   1
   5   3   4  198.25    5.07   1
   5   3   5  167.96    4.67   1
   5   3   6    7.40    0.82   1
   5   3   7   75.17    4.16   1
   5   3   8   30.36    2.64   1
   5   5   1   23.43    2.52   1
   5   5   2   87.98    4.88   1
   5   5   3   32.38    2.96   1
   5   5   4   45.56    2.30   1
   5   5   5   89.68    5.49   1
   5   5   6   10.30    2.50   1
   5   7  -1   27.56    4.09   1
   5   7   0   19.62    2.84   1
   5   7   1    5.81    1.88   1
   5   7   2   33.52    4.28   1
   5   7   3    4.88    2.21   1
   6  -6  -4   22.37    2.74   1
   6  -6  -3    1.69    1.51   1
   6  -6  -2   55.06    4.45   1
   6  -6  -1    8.70    1.83   1
   6  -6   0    9.42    2.03   1
   6  -6   1   67.73    4.94   1
   6  -6   2   11.63    1.91   1
   6  -6   3   19.89    2.94   1
   6  -6   4   23.72    3.70   1
   6  -6   5    5.81    2.60   1
   6  -4  -7   34.69    3.89   1
   6  -4  -6    0.59    1.59   1
   6  -4  -5   50.98    2.86   1
   6  -4  -4   76.04    4.01   1
   6  -4  -3    7.18    0.91   1
   6  -4  -2  203.63    5.71   1
   6  -4  -1   35.28    1.43   1
   6  -4   0   20.79    1.19   1
   6  -4   1  242.11    8.71   1
   6  -4   2   24.30    1.58   1
   6  -4   3   81.72    3.44   1
   6  -4   4   80.82    3.78   1
   6  -4   5   10.37    1.67   1
   6  -4   6   63.36    4.78   1
   6  -4   7    3.10    2.39   1
   6  -2  -8   12.53    2.83   1
   6  -2  -7   54.32    5.60   1
   6  -2  -6    3.80    0.51   1
   6  -2  -5   89.87    2.84   1
   6  -2  -4  148.35    4.14   1
   6  -2  -3   41.60    1.94   1
   6  -2  -2  447.32   11.84   1
   6  -2  -1   83.91    2.75   1
   6  -2   0   19.80    0.71   1
   6  -2   1  558.38   18.90   1
   6  -2   2   67.57    2.63   1
   6  -2   3  136.89    3.98   1
   6  -2   4  154.50    4.23   1
   6  -2   5   12.18    0.98   1
   6  -2   6   97.02    3.55   1
   6  -2   7   15.92    2.31   1
   6  -2   8   16.81    3.12   1
   6   0  -9    1.30    5.91   1
   6   0  -8   20.52    2.08   1
   6   0  -7   53.58    3.37   1
   6   0  -6    2.31    0.79   1
   6   0  -5  114.06    3.63   1
   6   0  -4   67.24    2.13   1
   6   0  -3   19.62    0.97   1
   6   0  -2  466.56   12.53   1
   6   0  -1    2.10    0.41   1
   6   0   0   22.75    1.62   1
   6   0   1  356.45    8.68   1
   6   0   2   40.96    1.15   1
   6   0   3   91.01    2.48   1
   6   0   4  103.02    2.23   1
   6   0   5   14.21    0.90   1
   6   0   6   75.17    3.12   1
   6   0   7   11.70    1.57   1
   6   0   8    9.61    2.91   1
   6   2  -5   90.63    4.76   1
   6   2  -4  132.94    9.69   1
   6   2  -3   44.49    2.13   1
   6   2  -2  422.30   17.67   1
   6   2  -1   78.32    4.78   1
   6   2   0   21.34    1.66   1
   6   2   1  556.02   26.88   1
   6   2   2   56.55    2.56   1
   6   2   3  134.33    3.71   1
   6   2   4  146.89    3.64   1
   6   2   5   14.52    0.84   1
   6   2   6   89.68    3.79   1
   6   2   7   18.49    1.20   1
   6   2   8   18.23    2.56   1
   6   4  -3    5.62    1.71   1
   6   4  -2  213.45   10.23   1
   6   4  -1   34.57    2.47   1
   6   4   0   22.94    2.01   1
   6   4   1  233.17    8.86   1
   6   4   2   22.66    1.52   1
   6   4   3   71.23    2.87   1
   6   4   4   71.06    2.53   1
   6   4   5    8.82    1.13   1
   6   4   6   47.33    2.75   1
   6   4   7    6.40    1.42   1
   6   6   0   12.11    2.30   1
   6   6   1   65.93    4.87   1
   6   6   2    9.18    2.00   1
   6   6   3   17.72    3.03   1
   6   6   4   17.72    1.77   1
   6   6   5    4.71    3.08   1
   7  -7  -3   15.21    3.51   1
   7  -7  -2    0.40    2.39   1
   7  -7  -1   19.10    3.50   1
   7  -7   0   37.09    4.26   1
   7  -7   1    1.69    2.11   1
   7  -7   2   15.76    3.18   1
   7  -7   3    8.29    2.42   1
   7  -5  -6   24.01    3.72   1
   7  -5  -5   30.25    2.20   1
   7  -5  -4   28.41    2.35   1
   7  -5  -3   77.26    5.10   1
   7  -5  -2    7.08    1.12   1
   7  -5  -1   88.74    5.84   1
   7  -5   0  129.50    6.83   1
   7  -5   1    3.50    0.90   1
   7  -5   2   87.98    4.13   1
   7  -5   3   30.58    4.87   1
   7  -5   4    4.08    1.62   1
   7  -5   5   63.68    5.43   1
   7  -5   6   17.72    3.62   1
   7  -3  -8   41.09    7.69   1
   7  -3  -7   -1.30    1.50   1
   7  -3  -6   21.72    1.40   1
   7  -3  -5   62.25    2.21   1
   7  -3  -4   53.44    1.75   1
   7  -3  -3  114.28    3.21   1
   7  -3  -2   21.16    0.92   1
   7  -3  -1  117.51    3.47   1
   7  -3   0  241.49    7.15   1
   7  -3   1   -0.20    0.60   1
   7  -3   2  130.42    4.80   1
   7  -3   3   91.20    4.39   1
   7  -3   4    2.10    0.70   1
   7  -3   5  111.09    4.01   1
   7  -3   6   78.32    4.07   1
   7  -3   7   17.89    3.38   1
   7  -1  -8   91.58    8.23   1
   7  -1  -7   -0.30    0.51   1
   7  -1  -6   58.22    2.90   1
   7  -1  -5  121.88    4.20   1
   7  -1  -4  127.01    4.06   1
   7  -1  -3  255.68    8.95   1
   7  -1  -2   13.40    0.81   1
   7  -1  -1  326.89   12.29   1
   7  -1   0  421.48   13.96   1
   7  -1   1   25.50    0.81   1
   7  -1   2  246.18    7.84   1
   7  -1   3   93.51    2.90   1
   7  -1   4   22.56    1.23   1
   7  -1   5  160.28    4.30   1
   7  -1   6   69.39    2.50   1
   7  -1   7   59.91    4.18   1
   7  -1   8   31.58    2.59   1
   7   1  -7   -0.40    1.59   1
   7   1  -6   60.53    3.27   1
   7   1  -5  111.51    4.22   1
   7   1  -4  126.11    4.27   1
   7   1  -3  240.56   12.72   1
   7   1  -2   10.37    1.42   1
   7   1  -1  339.30   14.37   1
   7   1   0  420.25   16.81   1
   7   1   1   25.30    1.61   1
   7   1   2  248.06    6.61   1
   7   1   3   92.74    2.89   1
   7   1   4   23.91    1.08   1
   7   1   5  163.84    4.10   1
   7   1   6   65.29    2.42   1
   7   1   7   47.89    3.04   1
   7   1   8   23.91    3.52   1
   7   3  -5   63.52    4.62   1
   7   3  -4   47.61    4.69   1
   7   3  -3  102.21    8.49   1
   7   3  -2   29.16    1.94   1
   7   3  -1  113.42    5.32   1
   7   3   0  257.28   13.79   1
   7   3   1   -0.30    0.90   1
   7   3   2  112.78    3.61   1
   7   3   3   88.17    3.00   1
   7   3   4    2.10    0.61   1
   7   3   5  113.21    4.04   1
   7   3   6   69.72    3.01   1
   7   3   7   21.44    2.22   1
   7   5  -2    8.82    1.72   1
   7   5  -1   95.45    6.06   1
   7   5   0  111.09    6.96   1
   7   5   1    3.88    0.99   1
   7   5   2   95.26    3.90   1
   7   5   3   26.73    1.76   1
   7   5   4    8.58    1.11   1
   7   5   5   53.73    3.66   1
   7   5   6   16.81    3.69   1
   7   7   0   31.02    4.01   1
   7   7   1   -3.39    3.20   1
   7   7   2   32.15    3.97   1
   8  -6  -4   44.22    4.66   1
   8  -6  -3   15.13    2.41   1
   8  -6  -2   14.52    2.13   1
   8  -6  -1   47.75    3.87   1
   8  -6   0    3.69    2.00   1
   8  -6   1   46.24    3.94   1
   8  -6   2   32.15    3.74   1
   8  -6   3    9.00    2.40   1
   8  -6   4   43.16    4.73   1
   8  -4  -7   52.56    5.22   1
   8  -4  -6   14.67    2.37   1
   8  -4  -5   30.25    2.53   1
   8  -4  -4  121.22    4.40   1
   8  -4  -3   33.76    1.74   1
   8  -4  -2   40.83    1.53   1
   8  -4  -1   74.48    2.59   1
   8  -4   0    2.10    0.81   1
   8  -4   1   81.90    3.44   1
   8  -4   2   47.06    2.20   1
   8  -4   3   13.76    1.41   1
   8  -4   4   90.44    4.37   1
   8  -4   5    3.39    1.51   1
   8  -4   6   22.09    2.16   1
   8  -2  -8    0.20    2.11   1
   8  -2  -7  107.33    7.25   1
   8  -2  -6   28.09    1.59   1
   8  -2  -5   57.15    2.57   1
   8  -2  -4  210.83    5.81   1
   8  -2  -3   58.52    2.14   1
   8  -2  -2   72.93    2.22   1
   8  -2  -1  109.41    3.35   1
   8  -2   0    5.02    0.49   1
   8  -2   1  150.80    4.67   1
   8  -2   2   68.72    2.65   1
   8  -2   3   23.23    1.06   1
   8  -2   4  156.75    4.76   1
   8  -2   5    9.00    1.20   1
   8  -2   6   35.76    2.03   1
   8  -2   7   23.91    2.25   1
   8   0  -8    0.71    1.81   1
   8   0  -7  111.51    5.28   1
   8   0  -6   72.76    3.24   1
   8   0  -5   48.58    2.23   1
   8   0  -4  293.44    9.59   1
   8   0  -3  179.29    5.36   1
   8   0  -2   58.06    1.98   1
   8   0  -1  300.68    9.71   1
   8   0   0   48.72    2.93   1
   8   0   1  278.56    8.68   1
   8   0   2  156.25    4.50   1
   8   0   3   31.58    1.35   1
   8   0   4  269.94    6.57   1
   8   0   5    6.40    1.01   1
   8   0   6   56.85    3.02   1
   8   0   7   46.24    2.86   1
   8   0   8    3.39    2.39   1
   8   2  -6   34.93    2.48   1
   8   2  -5   62.09    3.94   1
   8   2  -4  189.89   10.75   1
   8   2  -3   61.31    3.45   1
   8   2  -2   66.59    4.57   1
   8   2  -1   96.63    4.72   1
   8   2   0    6.50    1.02   1
   8   2   1  139.48    7.09   1
   8   2   2   56.55    2.26   1
   8   2   3   20.88    1.01   1
   8   2   4  160.78    4.56   1
   8   2   5    7.90    0.79   1
   8   2   6   34.34    1.76   1
   8   2   7   23.33    1.93   1
   8   4  -4  121.22    7.27   1
   8   4  -3   36.60    3.51   1
   8   4  -2   39.44    2.76   1
   8   4  -1   66.10    4.39   1
   8   4   0    2.40    1.71   1
   8   4   1   83.17    3.83   1
   8   4   2   48.44    2.37   1
   8   4   3   11.42    1.28   1
   8   4   4   83.54    2.92   1
   8   4   5    2.99    0.80   1
   8   4   6   17.98    2.20   1
   8   6   0    1.00    2.00   1
   8   6   1   61.94    5.35   1
   8   6   2   27.67    3.89   1
   8   6   3   10.11    2.23   1
   8   6   4   42.12    3.37   1
   9  -7  -1    1.21    3.10   1
   9  -7   0   19.10    3.58   1
   9  -7   1    0.59    1.99   1
   9  -5  -6    0.20    1.71   1
   9  -5  -4    0.59    1.19   1
   9  -5  -3   22.28    1.79   1
   9  -5  -2   12.32    1.33   1
   9  -5  -1   33.29    1.85   1
   9  -5   0   58.37    2.90   1
   9  -5   1    4.08    1.09   1
   9  -5   2   29.92    1.97   1
   9  -5   3   19.80    1.78   1
   9  -5   4    1.00    1.20   1
   9  -5   5   29.70    4.25   1
   9  -3  -7   15.68    3.17   1
   9  -3  -6    2.99    0.80   1
   9  -3  -5   41.86    1.81   1
   9  -3  -4    1.49    0.49   1
   9  -3  -3   89.87    2.84   1
   9  -3  -2   45.97    1.63   1
   9  -3  -1  160.28    4.56   1
   9  -3   0  153.51    4.71   1
   9  -3   1    2.50    1.01   1
   9  -3   2  141.61    5.24   1
   9  -3   3   45.56    2.16   1
   9  -3   4    0.30    0.80   1
   9  -3   5   75.52    3.30   1
   9  -3   6   58.06    3.66   1
   9  -3   7    8.12    2.79   1
   9  -1  -8   43.82    5.30   1
   9  -1  -7   12.53    2.90   1
   9  -1  -6    1.90    0.69   1
   9  -1  -5   35.05    1.78   1
   9  -1  -4   -0.40    0.50   1
   9  -1  -3   65.45    2.91   1
   9  -1  -2   40.83    2.17   1
   9  -1  -1  165.12    5.65   1
   9  -1   0  135.26    5.35   1
   9  -1   1   15.68    0.71   1
   9  -1   2  143.04    3.35   1
   9  -1   3   61.00    2.03   1
   9  -1   4    3.20    0.79   1
   9  -1   5   86.49    3.91   1
   9  -1   6  103.02    4.06   1
   9  -1   7    8.18    1.49   1
   9   1  -7    9.99    1.33   1
   9   1  -6    1.49    0.90   1
   9   1  -5   37.95    1.97   1
   9   1  -4    1.59    1.39   1
   9   1  -3   64.80    3.54   1
   9   1  -2   43.56    2.90   1
   9   1  -1  164.35    7.95   1
   9   1   0  135.72    5.59   1
   9   1   1   15.37    1.72   1
   9   1   2  134.10    3.71   1
   9   1   3   53.44    1.90   1
   9   1   4    2.19    0.59   1
   9   1   5   88.36    2.82   1
   9   1   6   96.83    3.54   1
   9   1   7    7.62    1.60   1
   9   3  -6    4.80    2.01   1
   9   3  -5   47.47    4.00   1
   9   3  -4   -0.71    1.11   1
   9   3  -3   94.48    5.05   1
   9   3  -2   44.22    2.93   1
   9   3  -1  163.58    8.44   1
   9   3   0  166.93    9.30   1
   9   3   1    2.31    1.00   1
   9   3   2  131.79    5.05   1
   9   3   3   37.45    1.47   1
   9   3   4    0.30    0.80   1
   9   3   5   72.59    3.07   1
   9   3   6   54.17    2.94   1
   9   3   7    9.18    1.58   1
   9   5  -3   31.58    2.47   1
   9   5  -2   18.06    2.38   1
   9   5  -1   30.25    3.19   1
   9   5   0   56.85    4.37   1
   9   5   1    3.80    1.01   1
   9   5   2   30.25    1.98   1
   9   5   3   18.06    1.70   1
   9   5   4   -0.40    1.10   1
   9   5   5   21.07    2.02   1
   9   7   0   17.98    6.02   1
  10  -6  -4   42.64    5.22   1
  10  -6  -3    4.08    1.98   1
  10  -6  -2    2.19    1.69   1
  10  -6  -1   23.62    3.21   1
  10  -6   0    2.50    1.01   1
  10  -6   1   25.70    2.33   1
  10  -6   2   23.23    2.31   1
  10  -6   3    1.59    3.18   1
  10  -4  -6   17.39    2.92   1
  10  -4  -5   11.22    1.47   1
  10  -4  -4  116.86    4.76   1
  10  -4  -3   17.89    1.44   1
  10  -4  -2    8.12    0.80   1
  10  -4  -1  102.21    4.25   1
  10  -4   0    9.42    1.11   1
  10  -4   1   88.36    3.57   1
  10  -4   2   96.63    3.93   1
  10  -4   3    2.59    1.09   1
  10  -4   4  104.45    5.11   1
  10  -4   5    6.50    1.78   1
  10  -2  -7   45.97    5.29   1
  10  -2  -6   41.86    4.27   1
  10  -2  -5   14.36    1.06   1
  10  -2  -4  218.45    6.50   1
  10  -2  -3   36.48    1.57   1
  10  -2  -2    6.00    0.69   1
  10  -2  -1  202.49    6.83   1
  10  -2   0   36.60    1.45   1
  10  -2   1  146.89    5.82   1
  10  -2   2  185.23    6.80   1
  10  -2   3    1.00    0.90   1
  10  -2   4  201.36    7.38   1
  10  -2   5   14.59    1.68   1
  10  -2   6   12.53    1.63   1
  10  -2   7   48.02    3.74   1
  10   0  -8   -3.20    1.90   1
  10   0  -7   71.06    3.88   1
  10   0  -6   30.80    1.89   1
  10   0  -5   47.20    2.20   1
  10   0  -4  292.07   11.28   1
  10   0  -3    8.41    0.99   1
  10   0  -2   27.67    1.26   1
  10   0  -1  191.55    8.86   1
  10   0   0    9.12    1.21   1
  10   0   1  167.44    6.21   1
  10   0   2  134.79    4.18   1
  10   0   3    3.69    0.61   1
  10   0   4  188.79    5.77   1
  10   0   5    6.40    1.11   1
  10   0   6   13.18    1.67   1
  10   0   7   32.83    2.75   1
  10   2  -7   38.44    4.34   1
  10   2  -6   41.34    3.09   1
  10   2  -5   13.91    1.87   1
  10   2  -4  222.01    9.54   1
  10   2  -3   37.21    2.56   1
  10   2  -2    4.58    1.11   1
  10   2  -1  201.64    9.37   1
  10   2   0   32.95    2.53   1
  10   2   1  152.52    8.40   1
  10   2   2  163.58    7.67   1
  10   2   3    1.99    0.59   1
  10   2   4  196.00    6.72   1
  10   2   5   11.22    1.00   1
  10   2   6   13.47    1.17   1
  10   2   7   34.46    3.17   1
  10   4  -5   23.72    2.92   1
  10   4  -4  149.33    9.29   1
  10   4  -3   17.64    2.52   1
  10   4  -2   10.30    2.18   1
  10   4  -1  104.65    6.55   1
  10   4   0   10.89    1.72   1
  10   4   1   94.87    4.09   1
  10   4   2   93.12    3.67   1
  10   4   3    1.49    0.81   1
  10   4   4  104.04    4.08   1
  10   4   5    5.71    1.10   1
  10   4   6    5.81    2.02   1
  10   6  -2    2.19    2.10   1
  10   6  -1   27.25    3.65   1
  10   6   0    2.31    2.01   1
  10   6   1   29.92    2.63   1
  10   6   2   26.52    2.68   1
  10   6   3   -1.00    1.70   1
  11  -5  -5   21.07    2.94   1
  11  -5  -4   11.02    2.12   1
  11  -5  -3   14.36    2.43   1
  11  -5  -2   66.42    3.59   1
  11  -5  -1    4.80    1.18   1
  11  -5   0   43.43    2.77   1
  11  -5   1   28.94    2.15   1
  11  -5   2    5.38    1.39   1
  11  -5   3   12.53    1.77   1
  11  -5   4    7.08    2.07   1
  11  -3  -6   -1.59    1.39   1
  11  -3  -5   17.47    1.59   1
  11  -3  -4   23.62    1.17   1
  11  -3  -3   18.32    1.20   1
  11  -3  -2  107.12    3.93   1
  11  -3  -1    3.61    0.80   1
  11  -3   0   38.69    1.49   1
  11  -3   1   53.14    2.77   1
  11  -3   2    1.00    0.80   1
  11  -3   3   10.69    0.98   1
  11  -3   4   13.99    1.20   1
  11  -3   5    8.88    1.67   1
  11  -3   6   27.88    3.38   1
  11  -1  -7   50.13    5.52   1
  11  -1  -6    2.40    1.30   1
  11  -1  -5   53.58    2.93   1
  11  -1  -4   39.44    2.64   1
  11  -1  -3   48.16    2.36   1
  11  -1  -2  210.54    7.55   1
  11  -1  -1   16.81    1.31   1
  11  -1   0   85.38    2.96   1
  11  -1   1   76.91    2.28   1
  11  -1   2    8.12    0.40   1
  11  -1   3   24.70    1.09   1
  11  -1   4   10.69    0.98   1
  11  -1   5   25.10    1.80   1
  11  -1   6   34.46    2.93   1
  11   1  -7   46.65    5.19   1
  11   1  -6    0.40    1.00   1
  11   1  -5   48.02    3.33   1
  11   1  -4   41.34    3.86   1
  11   1  -3   55.95    3.74   1
  11   1  -2  194.04   12.26   1
  11   1  -1   18.84    1.56   1
  11   1   0   92.35    5.96   1
  11   1   1   73.27    4.45   1
  11   1   2    8.53    0.82   1
  11   1   3   22.56    1.14   1
  11   1   4   13.18    1.02   1
  11   1   5   25.20    1.41   1
  11   1   6   29.81    1.86   1
  11   3  -7   19.89    3.48   1
  11   3  -6    0.40    1.59   1
  11   3  -5   19.18    2.54   1
  11   3  -4   25.81    2.64   1
  11   3  -3   15.29    1.80   1
  11   3  -2  106.71    5.78   1
  11   3  -1    1.90    1.21   1
  11   3   0   28.94    2.69   1
  11   3   1   52.85    3.34   1
  11   3   2   -1.21    0.90   1
  11   3   3    9.67    0.87   1
  11   3   4   14.06    0.97   1
  11   3   5   10.37    1.42   1
  11   3   6   19.18    1.84   1
  11   5  -4   12.11    2.58   1
  11   5  -3   19.01    2.79   1
  11   5  -2   62.88    5.08   1
  11   5  -1   -0.71    2.02   1
  11   5   0   46.65    4.23   1
  11   5   1   24.90    2.10   1
  11   5   2    0.59    1.09   1
  11   5   3   16.48    1.71   1
  11   5   4    3.61    1.22   1
  12  -6  -2    0.40    1.89   1
  12  -6  -1    8.29    3.11   1
  12  -6   0    3.88    1.62   1
  12  -6   1    9.67    1.80   1
  12  -4  -5    2.10    1.31   1
  12  -4  -4   37.21    3.05   1
  12  -4  -3    3.88    0.79   1
  12  -4  -2    0.90    0.70   1
  12  -4  -1   19.18    1.31   1
  12  -4   0    4.08    1.49   1
  12  -4   1   29.05    2.16   1
  12  -4   2   51.98    3.17   1
  12  -4   3    5.29    1.61   1
  12  -4   4   50.69    3.56   1
  12  -2  -6   23.43    2.23   1
  12  -2  -5   -0.40    1.10   1
  12  -2  -4   77.44    3.87   1
  12  -2  -3    4.28    0.58   1
  12  -2  -2   -0.20    0.50   1
  12  -2  -1   39.31    1.63   1
  12  -2   0    2.89    0.51   1
  12  -2   1   64.96    2.74   1
  12  -2   2   86.49    3.35   1
  12  -2   3   10.18    0.89   1
  12  -2   4  103.84    4.69   1
  12  -2   5   36.97    2.68   1
  12  -2   6    9.00    1.92   1
  12   0  -7    5.20    1.19   1
  12   0  -6   26.42    2.26   1
  12   0  -5    4.20    0.98   1
  12   0  -4   71.40    3.38   1
  12   0  -3   14.52    1.07   1
  12   0  -2    9.92    1.83   1
  12   0  -1   47.06    2.88   1
  12   0   0   25.30    2.52   1
  12   0   1   58.83    2.91   1
  12   0   2  155.50    4.49   1
  12   0   3    1.80    0.70   1
  12   0   4  127.46    4.29   1
  12   0   5   56.85    3.32   1
  12   0   6    7.67    1.61   1
  12   2  -7   15.92    2.79   1
  12   2  -6   27.14    3.13   1
  12   2  -5   -1.59    1.18   1
  12   2  -4   80.28    5.02   1
  12   2  -3    5.02    1.30   1
  12   2  -2    0.50    1.11   1
  12   2  -1   45.16    3.49   1
  12   2   2   86.68    3.17   1
  12   2   3    8.58    0.88   1
  12   2   4   89.11    3.96   1
  12   2   5   26.63    1.75   1
  12   2   6    9.30    2.20   1
  12   4  -5   -1.10    1.91   1
  12   4  -4   36.97    5.11   1
  12   4  -3    5.29    1.79   1
  12   4  -2   -0.50    1.41   1
  12   4  -1   23.04    2.11   1
  12   4   0    3.20    1.61   1
  12   4   1   30.25    1.87   1
  12   4   2   65.45    5.02   1
  12   4   3    5.02    1.30   1
  12   4   4   45.97    2.44   1
  12   6  -2   -5.02    3.23   1
  12   6  -1   10.63    3.72   1
  12   6   0    2.79    2.00   1
  12   6   1    9.67    3.30   1
  13  -5  -3   11.02    2.92   1
  13  -5  -2   33.06    3.45   1
  13  -5  -1    0.71    1.31   1
  13  -5   0   32.60    2.51   1
  13  -5   1   19.27    2.02   1
  13  -5   2    5.29    1.79   1
  13  -3  -5   21.34    2.03   1
  13  -3  -4   27.04    1.46   1
  13  -3  -3   24.30    1.08   1
  13  -3  -2  149.82    5.88   1
  13  -3  -1    1.00    1.00   1
  13  -3   0   96.04    4.51   1
  13  -3   1   83.17    4.20   1
  13  -3   2    1.90    0.99   1
  13  -3   3   31.14    2.46   1
  13  -3   4   27.46    2.52   1
  13  -3   5    6.00    2.40   1
  13  -1  -6    1.59    1.29   1
  13  -1  -5   18.84    1.91   1
  13  -1  -4   25.40    1.92   1
  13  -1  -3   24.40    1.58   1
  13  -1  -2  143.76    5.99   1
  13  -1  -1    1.30    0.41   1
  13  -1   0   79.03    3.73   1
  13  -1   1   92.16    3.26   1
  13  -1   2   11.83    1.38   1
  13  -1   3   21.81    1.59   1
  13  -1   4   52.27    3.04   1
  13  -1   5    3.10    2.01   1
  13   1  -6    0.50    1.90   1
  13   1  -5   23.43    2.81   1
  13   1  -4   29.92    2.84   1
  13   1  -3   30.91    2.67   1
  13   1  -2  154.50    8.70   1
  13   1  -1    3.50    1.31   1
  13   1   0   81.36    5.41   1
  13   1   1   92.54    4.62   1
  13   1   2    8.29    0.92   1
  13   1   3   21.44    1.30   1
  13   1   4   48.16    2.22   1
  13   1   5    1.49    1.49   1
  13   3  -6   -3.50    2.58   1
  13   3  -5   27.46    3.56   1
  13   3  -4   33.18    3.46   1
  13   3  -3   22.94    3.16   1
  13   3  -2  142.09    8.11   1
  13   3  -1    1.10    1.41   1
  13   3   0   98.60    7.55   1
  13   3   1   78.68    4.08   1
  13   3   2    1.69    1.20   1
  13   3   3   26.21    1.74   1
  13   3   4   23.91    1.76   1
  13   3   5    7.02    1.48   1
  13   5  -3    8.18    3.20   1
  13   5  -2   44.89    3.89   1
  13   5  -1   -1.21    1.91   1
  13   5   0   29.70    4.14   1
  13   5   1   27.46    2.62   1
  13   5   2    2.79    1.80   1
  14  -4  -4    7.90    1.52   1
  14  -4  -3   15.68    2.77   1
  14  -4  -2    6.00    1.18   1
  14  -4  -1    4.41    1.30   1
  14  -4   0   12.39    1.48   1
  14  -4   1    1.30    1.30   1
  14  -4   2   29.70    2.83   1
  14  -4   3   -0.90    1.50   1
  14  -2  -5    7.08    1.70   1
  14  -2  -4    6.60    1.08   1
  14  -2  -3   24.70    1.29   1
  14  -2  -2   12.67    0.93   1
  14  -2  -1    5.02    0.81   1
  14  -2   0   23.14    1.92   1
  14  -2   1    0.71    1.01   1
  14  -2   2   63.36    3.18   1
  14  -2   3    1.80    1.21   1
  14  -2   4    8.88    1.67   1
  14   0  -6   30.69    2.55   1
  14   0  -5    2.40    0.99   1
  14   0  -4   28.30    2.45   1
  14   0  -3   27.04    2.91   1
  14   0  -2    3.61    1.52   1
  14   0  -1   10.89    1.72   1
  14   0   0    8.88    1.07   1
  14   0   1    3.20    0.89   1
  14   0   2   66.75    2.78   1
  14   0   3    1.80    1.29   1
  14   0   4    9.99    1.58   1
  14   0   5   20.88    2.38   1
  14   2  -5    5.38    2.00   1
  14   2  -4   12.60    2.70   1
  14   2  -3   25.10    8.92   1
  14   2  -2   14.98    2.63   1
  14   2  -1    3.80    1.48   1
  14   2   0   26.83    3.11   1
  14   2   1    1.49    1.10   1
  14   2   2   65.77    2.76   1
  14   2   3    1.30    1.00   1
  14   2   4    9.42    1.29   1
  14   2   5   25.40    2.42   1
  14   4  -4    4.71    2.69   1
  14   4  -3   13.32    2.77   1
  14   4  -2    9.00    2.28   1
  14   4  -1    4.88    1.90   1
  14   4   0   11.02    2.39   1
  14   4   1   -0.71    1.41   1
  14   4   2   37.45    3.06   1
  14   4   3   -1.59    1.01   1
  15  -3  -4   14.21    3.09   1
  15  -3  -3    2.19    1.18   1
  15  -3  -2   17.81    1.77   1
  15  -3  -1    8.18    1.32   1
  15  -3   0   18.23    1.96   1
  15  -3   1   16.16    2.01   1
  15  -3   2    5.38    1.72   1
  15  -3   3    6.30    2.01   1
  15  -1  -5    9.30    2.38   1
  15  -1  -4   28.84    3.33   1
  15  -1  -3    4.71    2.00   1
  15  -1  -2   53.14    4.23   1
  15  -1  -1   21.81    1.77   1
  15  -1   0   45.56    2.57   1
  15  -1   1   44.76    2.54   1
  15  -1   2    9.00    1.38   1
  15  -1   3   17.39    2.00   1
  15  -1   4   17.31    2.41   1
  15   1  -5    7.90    2.70   1
  15   1  -4   38.19    4.08   1
  15   1  -3    4.49    2.08   1
  15   1  -2   54.61    5.17   1
  15   1  -1   19.36    2.46   1
  15   1   0   44.89    4.56   1
  15   1   1   44.36    2.26   1
  15   1   2    4.41    1.01   1
  15   1   3   12.60    1.77   1
  15   1   4   17.81    2.19   1
  15   3  -4   12.11    2.78   1
  15   3  -3    2.69    1.90   1
  15   3  -2   24.21    2.66   1
  15   3  -1    4.80    1.88   1
  15   3   0   15.29    2.82   1
  15   3   1   17.98    1.87   1
  15   3   2    4.08    1.09   1
  15   3   3    4.88    1.28   1
  16  -2  -4    1.30    1.30   1
  16  -2  -3   19.54    1.94   1
  16  -2  -2    1.99    1.18   1
  16  -2  -1    8.01    1.53   1
  16  -2   0    8.12    1.99   1
  16  -2   1   -1.49    1.49   1
  16  -2   2   29.48    3.04   1
  16  -2   3    3.31    2.69   1
  16   0  -4   -0.71    2.20   1
  16   0  -3   18.49    2.58   1
  16   0  -2    8.29    1.90   1
  16   0  -1    3.10    1.30   1
  16   0   0   16.89    1.81   1
  16   0   1    0.90    1.41   1
  16   0   2   35.05    2.96   1
  16   0   3   17.98    2.29   1
  16   2  -4    3.20    2.18   1
  16   2  -3   21.16    3.22   1
  16   2  -2    8.53    2.92   1
  16   2  -1    6.60    2.62   1
  16   2   0   13.03    3.97   1
  16   2   1   -0.50    1.21   1
  16   2   2   36.84    2.91   1
  16   2   3    9.49    1.91   1
  17  -1  -3   -0.50    1.31   1
  17  -1  -2   10.63    1.70   1
  17  -1  -1   18.58    1.90   1
  17  -1   0    0.59    1.29   1
  17  -1   1   18.92    2.17   1
  17  -1   2    6.71    1.92   1
  17   1  -3    0.59    1.99   1
  17   1  -2    8.82    2.61   1
  17   1  -1   18.84    3.47   1
  17   1   0    3.61    2.70   1
  17   1   1   16.56    2.12   1
  17   1   2    7.62    2.59   1
  18   0  -1    7.51    2.41   1
  18   0   0    8.82    2.32   1
   0   0   0    0.00    0.00   0
;
_shelx_hkl_checksum     58751
_shelx_res_file
;
TITL pp in C2/m
CELL 0.71073  15.1993   6.9377   7.8771  90.000  93.869  90.000
ZERR    4.00   0.0006   0.0004   0.0007   0.000   0.003   0.000
LATT  7
SYMM -X, Y, -Z
SFAC C H N O BR
UNIT 20 36 16 4 4
L.S. 6
ACTA
TEMP -40
SIZE 0.7 0.8 0.9
FMAP 2
PLAN 10
BOND
BOND $H
DFIX 0.97 0.01 C3 H3A C3 H3B C3 H3C
DFIX 1.58 0.02 H3A H3B H3A H3C H3B H3C
WGHT    0.033000    0.534400
FVAR       0.21529   0.04842
BR1   5    0.222178    0.000000    0.187883    10.50000    0.04543    0.03682 =
         0.02114    0.00000   -0.00047    0.00000
O1    4    0.174493    0.000000   -0.464914    10.50000    0.04290    0.06676 =
         0.01806    0.00000    0.00239    0.00000
N1    3    0.318552    0.000000   -0.102919    10.50000    0.03699    0.03298 =
         0.02552    0.00000   -0.00039    0.00000
N2    3    0.299655    0.000000   -0.278359    10.50000    0.02793    0.03667 =
         0.02613    0.00000    0.00200    0.00000
N3    3    0.174159    0.000000   -0.166921    10.50000    0.02575    0.03924 =
         0.01973    0.00000    0.00195    0.00000
N4    3    0.084070    0.000000   -0.138171    10.50000    0.02899    0.04433 =
         0.02520    0.00000    0.00130    0.00000
C1    1    0.241817    0.000000   -0.041544    10.50000    0.03474    0.02695 =
         0.01854    0.00000   -0.00260    0.00000
C2    1    0.212535    0.000000   -0.322101    10.50000    0.03958    0.03241 =
         0.02512    0.00000    0.00508    0.00000
C3    1    0.369358    0.000000   -0.393763    10.50000    0.03624    0.06284 =
         0.03566    0.00000    0.01238    0.00000
H3A   2    0.352165   -0.069162   -0.497333    10.50000   -1.50000
H3B   2    0.424835   -0.047188   -0.343192    10.50000   -1.50000
H3C   2    0.374763    0.135682   -0.420242    10.50000   -1.50000
C4    1    0.041752    0.176627   -0.204439    11.00000    0.04017    0.05907 =
         0.04447    0.00663    0.00512    0.01251
AFIX 137
H4A   2    0.072581    0.287738   -0.154985    11.00000   -1.50000
H4B   2   -0.019191    0.179089   -0.175040    11.00000   -1.50000
H4C   2    0.043823    0.180105   -0.327209    11.00000   -1.50000
AFIX   0
HKLF 4
REM  pp in C2/m
REM R1 =  0.0283 for     734 Fo > 4sig(Fo)  and  0.0334 for all     806 data
REM     75 parameters refined using      6 restraints
END
WGHT      0.0317      0.6041
REM Highest difference peak  0.496,  deepest hole -0.442,  1-sigma level  0.076
Q1    1   0.3352  0.0000 -0.5628  10.50000  0.05    0.50
Q2    1  -0.0625  0.0000 -0.1647  10.50000  0.05    0.30
Q3    1   0.1364  0.0000 -0.4800  10.50000  0.05    0.27
Q4    1   0.1406  0.0000 -0.1456  10.50000  0.05    0.26
Q5    1   0.1046  0.5000 -0.2173  10.50000  0.05    0.26
Q6    1   0.3404  0.0000 -0.3371  10.50000  0.05    0.24
Q7    1   0.1809  0.1601  0.2683  11.00000  0.05    0.23
Q8    1   0.1157  0.0000 -0.0365  10.50000  0.05    0.21
Q9    1   0.1933  0.0798 -0.2255  11.00000  0.05    0.21
Q10   1   0.0000  0.0000 -0.5000  10.25000  0.05    0.21
;
_shelx_res_checksum     37343
_shelxl_version_number     2014/6
