# Supplementary material for: Crystal structure of 3-bromo-4-di­methyl­amino-1-methyl-1,2,4-triazol-5(4H)-one
Source: Acta Crystallogr E Crystallogr Commun. 2015 Jan 1;71(Pt 1):o23. doi: 10.1107/S205698901402636X (PMC4331846; doi:10.1107/S205698901402636X)
Supplement: Supplementary file 2 [file e-71-00o23-Isup2.hkl]

#
# h,k,l, Fc-squared, Fo-squared, sigma(Fo-squared), status flag
#
data_I
_shelx_title ' pp in C2/m'
_shelx_refln_list_code          4
_shelx_F_calc_maximum      242.06
_exptl_crystal_F_000       440.00
_reflns_d_resolution_high  0.8394

loop_
 _space_group_symop_operation_xyz
 'x, y, z'
 '-x, y, -z'
 'x+1/2, y+1/2, z'
 '-x+1/2, y+1/2, -z'
 '-x, -y, -z'
 'x, -y, z'
 '-x+1/2, -y+1/2, -z'
 'x+1/2, -y+1/2, z'

_cell_length_a    15.1993
_cell_length_b     6.9377
_cell_length_c     7.8771
_cell_angle_alpha  90.000
_cell_angle_beta   93.869
_cell_angle_gamma  90.000

_shelx_F_squared_multiplier     1.000

loop_
 _refln_index_h
 _refln_index_k
 _refln_index_l
 _refln_F_squared_calc
 _refln_F_squared_meas
 _refln_F_squared_sigma
 _refln_observed_status
   2   0   0      28463.57      27061.12       889.86 o
   4   0   0       8639.86       8040.09       230.73 o
   6   0   0        558.05        502.27        25.02 o
   8   0   0        971.78       1093.56        41.96 o
  10   0   0        124.09        181.96        36.79 o
  12   0   0        521.55        536.28        40.15 o
  14   0   0        201.57        191.59        23.09 o
  16   0   0        447.97        364.42        39.05 o
  18   0   0        203.06        190.30        50.06 o
   1   1   0       3450.84       3333.29        53.16 o
   3   1   0       2503.63       2479.59        48.31 o
   5   1   0       8019.30       8158.12       165.72 o
   7   1   0       9202.46       9264.38       169.13 o
   9   1   0       2879.36       2952.07        66.44 o
  11   1   0       1900.88       1925.94        58.00 o
  13   1   0       1805.33       1721.66        66.26 o
  15   1   0       1031.70        979.55        48.31 o
  17   1   0         39.35         33.80        32.58 o
   0   2   0      58592.80      55165.67      1807.96 o
   2   2   0      39846.04      37481.02       706.04 o
   4   2   0       3096.15       2897.63        48.51 o
   6   2   0        414.89        450.90        19.62 o
   8   2   0        104.68        118.97        11.27 o
  10   2   0        745.27        765.86        20.97 o
  12   2   0         57.03         47.17        77.35 o
  14   2   0        463.46        523.67        39.81 o
  16   2   0        262.26        205.64        52.97 o
   1   3   0         16.34         12.95         7.12 o
   3   3   0       4526.87       4551.08        81.45 o
   5   3   0       2857.88       2675.16        53.50 o
   7   3   0       5022.44       5319.97        96.44 o
   9   3   0       3175.84       3390.81        79.71 o
  11   3   0        702.30        779.51       122.91 o
  13   3   0       2001.27       2120.48        68.02 o
  15   3   0        430.69        375.04        34.73 o
   0   4   0      21905.63      21920.18       568.90 o
   2   4   0      12228.12      12451.71       248.74 o
   4   4   0       2189.30       2126.01        52.53 o
   6   4   0        471.47        483.40        16.35 o
   8   4   0         81.51         63.64         9.97 o
  10   4   0        256.64        213.55        20.12 o
  12   4   0         74.45         78.90        23.59 o
  14   4   0        265.05        259.81        27.15 o
   1   5   0        542.49        523.71        15.90 o
   3   5   0        659.11        626.37        19.54 o
   5   5   0       1699.49       1687.20        43.07 o
   7   5   0       2519.04       2534.97        80.57 o
   9   5   0       1044.52       1226.71        44.06 o
  11   5   0        885.45        958.95        50.00 o
  13   5   0        590.46        687.68        46.31 o
   0   6   0       7934.84       8569.95       558.82 o
   2   6   0       3171.42       3275.60        82.48 o
   4   6   0       1282.74       1362.50        39.85 o
   6   6   0        202.75        191.44        18.50 o
   8   6   0         27.96         32.52        13.36 o
  10   6   0         38.95         52.57        19.47 o
  12   6   0        105.59         73.19        27.16 o
   1   7   0         78.89        100.07        14.34 o
   3   7   0        269.87        271.74        31.70 o
   5   7   0        546.58        554.47        37.60 o
   7   7   0        793.39        809.87        57.46 o
   9   7   0        522.96        397.94        50.70 o
   0   8   0       1681.03       1660.13       232.37 o
   2   8   0       1263.87       1216.35        85.19 o
   4   8   0        321.07        256.86        33.85 o
 -18   0   1         57.50        162.04        52.00 o
 -16   0   1         58.51         66.89        28.05 o
 -14   0   1        197.33        234.96        37.11 o
 -12   0   1        910.64        992.48        47.06 o
 -10   0   1       3838.95       4132.87       158.00 o
  -8   0   1       6455.23       6572.23       171.26 o
  -6   0   1         33.40         35.84        18.34 o
  -4   0   1       2467.03       2336.19        64.63 o
  -2   0   1        741.93        729.34        16.73 o
   0   0   1       4852.09       4592.83        90.49 o
   2   0   1       2044.15       1976.30        37.22 o
   4   0   1      28223.43      27347.22       594.83 o
   6   0   1       7744.05       7705.50       169.71 o
   8   0   1       6167.03       6024.99       152.00 o
  10   0   1       3587.97       3669.63       115.77 o
  12   0   1       1287.76       1290.31        54.43 o
  14   0   1         78.85         69.04        19.20 o
  16   0   1         90.27         19.42        30.42 o
 -17   1   1        483.89        402.19        35.96 o
 -15   1   1        479.85        453.93        31.00 o
 -13   1   1         64.48         38.89        23.73 o
 -11   1   1        378.18        392.35        17.70 o
  -9   1   1       3380.71       3635.48        75.23 o
  -7   1   1       7050.45       7369.19       138.57 o
  -5   1   1       3019.20       2841.03        70.59 o
  -3   1   1       9211.42       8682.77       191.34 o
  -1   1   1       1211.78       1070.03        26.15 o
   1   1   1        376.10        398.44         8.07 o
   3   1   1       7740.72       7359.77       197.07 o
   5   1   1       4051.69       4231.45        80.75 o
   7   1   1        523.13        548.06        12.24 o
   9   1   1        394.20        336.58        12.20 o
  11   1   1       1671.97       1670.12        51.21 o
  13   1   1       1838.26       1991.17        57.47 o
  15   1   1        904.67        960.94        36.43 o
  17   1   1        389.49        383.86        32.72 o
 -16   2   1        167.39        165.20        28.51 o
 -14   2   1         83.01        102.80        15.33 o
 -12   2   1        719.32        835.63        58.73 o
 -10   2   1       4104.68       4397.82        96.36 o
  -8   2   1       2344.09       2302.98        56.50 o
  -6   2   1       1823.05       1779.19        39.24 o
  -4   2   1         90.51         73.75         9.84 o
  -2   2   1         50.75         54.16         9.31 o
   0   2   1       1703.61       1639.76        37.80 o
   2   2   1       7180.58       6624.36       147.83 o
   4   2   1       8007.73       7489.81       194.50 o
   6   2   1      11651.06      12117.35       235.54 o
   8   2   1       3293.57       3285.80        97.79 o
  10   2   1       3077.88       3203.42        74.09 o
  12   2   1       1402.92       1401.57        59.12 o
  14   2   1          1.96         23.37        16.05 o
  16   2   1          0.65        -20.27        20.27 o
 -15   3   1        205.52        157.99        36.46 o
 -13   3   1         41.84         27.10        13.11 o
 -11   3   1         72.88         81.79        12.46 o
  -9   3   1       3175.35       3464.86        75.46 o
  -7   3   1       2333.80       2540.24        64.87 o
  -5   3   1       4357.40       4335.45        71.26 o
  -3   3   1       3274.99       3227.18        55.14 o
  -1   3   1       1308.12       1182.33        24.31 o
   1   3   1        588.14        469.95        18.41 o
   3   3   1       1695.18       1625.80        33.48 o
   5   3   1       4355.47       4374.12        74.91 o
   7   3   1          7.32          6.62         8.26 o
   9   3   1         56.75         62.76        10.91 o
  11   3   1       1093.61       1128.65        43.50 o
  13   3   1       1605.23       1697.39        44.98 o
  15   3   1        390.40        370.75        29.54 o
 -14   4   1         81.04         98.97        23.15 o
 -12   4   1        339.70        414.76        48.12 o
 -10   4   1       2128.62       2229.23        74.54 o
  -8   4   1       1503.65       1521.88        61.32 o
  -6   4   1        763.46        726.65        26.00 o
  -4   4   1        333.97        316.76        13.03 o
  -2   4   1         84.71        104.41         9.41 o
   0   4   1       1262.13       1333.47        34.81 o
   2   4   1       2327.38       2218.20        40.41 o
   4   4   1       4620.24       4731.71        95.38 o
   6   4   1       4985.13       5108.27        95.56 o
   8   4   1       1857.95       1837.98        49.24 o
  10   4   1       1870.79       1969.65        70.23 o
  12   4   1        673.22        641.84        30.50 o
  14   4   1         14.29          7.25        21.68 o
 -13   5   1         13.99         -1.53        23.31 o
 -11   5   1         86.81         67.77        59.44 o
  -9   5   1        730.33        702.91        34.53 o
  -7   5   1       1907.52       1924.04        54.73 o
  -5   5   1       1136.29       1177.73        30.81 o
  -3   5   1       2288.84       2350.34        63.72 o
  -1   5   1        960.52        995.02        38.97 o
   1   5   1        273.81        261.81        16.47 o
   3   5   1       1598.06       1542.24        57.40 o
   5   5   1        526.37        545.88        19.85 o
   7   5   1         84.63         87.00        10.56 o
   9   5   1        111.95         88.72        14.54 o
  11   5   1        531.60        583.07        43.58 o
  13   5   1        555.03        496.81        88.35 o
 -12   6   1        174.71        201.85        51.48 o
 -10   6   1        577.91        546.56        52.01 o
  -8   6   1        907.34        985.69        66.24 o
  -6   6   1        171.31        189.70        19.06 o
  -4   6   1        236.24        225.72        17.74 o
  -2   6   1         57.32         56.03        15.65 o
   0   6   1        587.56        609.52        56.43 o
   2   6   1        713.64        788.41        32.89 o
   4   6   1       2292.86       2460.42        68.79 o
   6   6   1       1299.48       1498.19        59.84 o
   8   6   1       1033.79       1094.53        86.20 o
  10   6   1        630.08        597.98        45.53 o
  12   6   1        292.72        208.64        34.09 o
  -9   7   1        281.94        153.51        52.66 o
  -7   7   1        515.02        548.30        51.86 o
  -5   7   1        521.28        575.64        36.59 o
  -3   7   1        713.43        763.41        35.77 o
  -1   7   1        392.00        493.99        27.19 o
   1   7   1        168.15        204.87        23.57 o
   3   7   1        354.72        350.62        25.72 o
   5   7   1        216.95        203.49        31.67 o
   7   7   1         11.17         10.43        23.00 o
   9   7   1         34.59         37.91        32.41 o
  -4   8   1         22.58         42.54        33.40 o
  -2   8   1         12.65         18.67        24.65 o
   0   8   1        160.30        138.55        26.54 o
   2   8   1        368.03        365.84        40.27 o
 -16   0   2        253.86        178.86        40.99 o
 -14   0   2         61.16         77.89        32.80 o
 -12   0   2        184.69        195.78        26.08 o
 -10   0   2        586.84        608.59        44.66 o
  -8   0   2       1436.17       1275.83        41.86 o
  -6   0   2      10188.99      10112.75       241.49 o
  -4   0   2      27698.61      27846.97       681.54 o
  -2   0   2       1074.28       1040.70        33.67 o
   0   0   2      13812.75      12607.23       220.89 o
   2   0   2       2763.82       2562.73        44.83 o
   4   0   2         82.71         80.72         4.72 o
   6   0   2        823.71        885.76        22.46 o
   8   0   2       3323.08       3357.69        85.07 o
  10   0   2       2810.54       2926.39        80.91 o
  12   0   2       3241.41       3337.38        91.10 o
  14   0   2       1281.72       1440.19        59.98 o
  16   0   2        830.87        756.24        63.86 o
 -17   1   2        231.05        219.18        30.73 o
 -15   1   2       1121.31       1159.47        70.64 o
 -13   1   2       3198.45       3179.97       115.86 o
 -11   1   2       4495.55       4597.75       126.66 o
  -9   1   2       1029.01        926.87        27.06 o
  -7   1   2        316.15        274.13        17.32 o
  -5   1   2         20.48         29.19         5.63 o
  -3   1   2       3100.11       3168.30        66.05 o
  -1   1   2       1725.11       1673.97        28.47 o
   1   1   2       9021.82       8528.16       130.26 o
   3   1   2       8125.16       7616.80        98.51 o
   5   1   2       4953.55       4876.38        59.62 o
   7   1   2       5437.15       5362.03        79.93 o
   9   1   2       2863.57       3049.24       104.60 o
  11   1   2        180.80        181.20         7.61 o
  13   1   2        228.79        208.51        38.19 o
  15   1   2         96.27        146.87        49.52 o
  17   1   2        176.54        152.41        33.28 o
 -16   2   2         68.32         83.55        70.55 o
 -14   2   2        308.95        279.79        24.92 o
 -12   2   2          2.31          4.35         8.14 o
 -10   2   2        129.71        120.80         8.95 o
  -8   2   2       1646.96       1582.24        47.86 o
  -6   2   2       9369.26       9585.45       159.48 o
  -4   2   2      10611.01      10761.65       186.44 o
  -2   2   2       7666.97       7371.11       139.88 o
   0   2   2       2869.98       2675.41        49.49 o
   2   2   2       4341.47       4155.18        71.36 o
   4   2   2         77.20         73.48         6.17 o
   6   2   2       1330.53       1397.93        59.45 o
   8   2   2       1308.42       1381.63        49.73 o
  10   2   2       3769.15       3892.40        97.51 o
  12   2   2       1871.62       1868.27        49.68 o
  14   2   2       1294.52       1397.18        44.97 o
  16   2   2        733.07        727.68        79.40 o
 -15   3   2        470.78        436.15        69.04 o
 -13   3   2       3060.95       3241.37        94.59 o
 -11   3   2       2128.28       2251.03        74.40 o
  -9   3   2        931.73        970.49        24.23 o
  -7   3   2        454.35        484.54        36.14 o
  -5   3   2         92.48        113.89        13.39 o
  -3   3   2        397.15        404.75        13.44 o
  -1   3   2       3477.30       3471.00        83.63 o
   1   3   2       1976.73       1744.12        33.48 o
   3   3   2       7071.45       6926.37       115.02 o
   5   3   2       3615.41       3535.19        59.97 o
   7   3   2       2618.59       2602.64        79.57 o
   9   3   2       2882.05       2979.16        65.09 o
  11   3   2          4.97          3.96        12.85 o
  13   3   2         43.96         42.84         8.90 o
  15   3   2        104.86         97.74        19.86 o
 -14   4   2        141.63        148.01        32.36 o
 -12   4   2          4.05          6.40        11.46 o
 -10   4   2        178.11        176.23        14.26 o
  -8   4   2        826.08        873.95        40.39 o
  -6   4   2       4238.36       4393.45        87.22 o
  -4   4   2       5545.14       5785.23       145.31 o
  -2   4   2       3180.21       3159.79        64.07 o
   0   4   2       2280.54       2250.74        59.23 o
   2   4   2       1627.20       1620.35        42.73 o
   4   4   2         51.39         36.77        10.25 o
   6   4   2        518.58        499.50        15.23 o
   8   4   2        969.02       1013.92        29.07 o
  10   4   2       1982.94       2030.88        52.98 o
  12   4   2       1114.83       1218.66       145.31 o
  14   4   2        796.39        727.57        83.61 o
 -13   5   2       1000.90        845.12       127.62 o
 -11   5   2       1448.97       1408.55        63.26 o
  -9   5   2        333.07        302.07        38.45 o
  -7   5   2        159.29        183.01        17.32 o
  -5   5   2         17.20         -2.04        11.50 o
  -3   5   2        637.76        633.85        23.07 o
  -1   5   2        452.74        508.63        21.59 o
   1   5   2       2009.76       2060.48        54.50 o
   3   5   2       2454.15       2456.99        64.51 o
   5   5   2       1738.71       1932.82        48.74 o
   7   5   2       1851.28       1913.56        55.21 o
   9   5   2        683.10        649.11        30.13 o
  11   5   2         52.88         64.71        51.67 o
  13   5   2         82.92         87.24        27.39 o
 -12   6   2         15.46        -34.54        58.47 o
 -10   6   2        101.70         83.75        37.64 o
  -8   6   2        369.19        358.92        31.42 o
  -6   6   2       1268.47       1348.24        88.04 o
  -4   6   2       2510.44       2673.48        78.62 o
  -2   6   2        879.09        865.34        31.66 o
   0   6   2       1347.52       1418.48        82.28 o
   2   6   2        376.49        355.09        24.31 o
   4   6   2          4.32         16.11        12.52 o
   6   6   2        191.08        207.65        18.48 o
   8   6   2        622.61        592.91        38.05 o
  10   6   2        598.66        533.79        37.75 o
  -9   7   2        150.04        151.46        53.72 o
  -7   7   2         53.43         17.73        32.73 o
  -5   7   2          2.08         46.23        26.81 o
  -3   7   2        114.32        144.48        25.98 o
  -1   7   2        214.73        195.81        20.13 o
   1   7   2        581.77        646.70        36.80 o
   3   7   2        911.83        981.22        69.31 o
   5   7   2        721.49        716.92        44.32 o
   7   7   2        530.50        521.29        94.85 o
  -2   8   2        467.67        383.03        43.00 o
   0   8   2        249.08        204.68        29.77 o
   2   8   2        159.91        135.93        73.57 o
 -16   0   3        462.62        398.94        55.67 o
 -14   0   3        557.39        583.41        62.79 o
 -12   0   3        299.89        310.14        20.04 o
 -10   0   3        172.00        209.82        39.92 o
  -8   0   3       3824.06       3890.53       103.70 o
  -6   0   3        360.83        429.78        16.11 o
  -4   0   3         67.57         60.20         6.10 o
  -2   0   3       2819.48       2828.93        70.03 o
   0   0   3      19367.67      19183.59       365.82 o
   2   0   3       4470.04       4476.60       188.14 o
   4   0   3       6219.24       6039.00        91.84 o
   6   0   3       2077.01       2024.44        52.11 o
   8   0   3        714.28        719.22        71.31 o
  10   0   3         76.48         98.15        30.31 o
  12   0   3         66.06         38.84        15.10 o
  14   0   3         23.00         38.84        27.83 o
  16   0   3        499.04        387.94        49.41 o
 -17   1   3          3.17         -1.45        23.61 o
 -15   1   3        118.53         99.30        31.11 o
 -13   1   3        538.46        569.62        70.23 o
 -11   1   3       1013.14       1103.70        35.95 o
  -9   1   3       1443.54       1430.37        34.72 o
  -7   1   3       5459.64       5584.97       156.61 o
  -5   1   3       4010.39       3934.04        69.42 o
  -3   1   3       7883.89       7998.58       124.66 o
  -1   1   3      14272.73      14723.85       227.01 o
   1   1   3        306.24        316.26         7.94 o
   3   1   3       1260.22       1387.18        22.05 o
   5   1   3       2903.15       3082.94        46.31 o
   7   1   3       2048.26       2038.66        33.03 o
   9   1   3       1240.43       1235.66        40.73 o
  11   1   3        461.34        514.05        16.13 o
  13   1   3        449.30        465.82        21.71 o
  15   1   3        378.34        325.54        51.67 o
 -16   2   3        467.22        431.46        35.85 o
 -14   2   3        553.75        533.12        27.55 o
 -12   2   3         88.46        100.43        10.40 o
 -10   2   3        731.00        757.99        26.75 o
  -8   2   3       1266.92       1288.53        28.84 o
  -6   2   3        849.11        892.62        27.68 o
  -4   2   3        200.25        193.27         8.59 o
  -2   2   3       3663.84       3572.24        63.12 o
   0   2   3       7626.20       7390.39       106.30 o
   2   2   3       8965.98       8776.68       132.34 o
   4   2   3       2191.23       2029.65        32.52 o
   6   2   3       2877.94       2917.71        43.14 o
   8   2   3        492.73        478.70        12.90 o
  10   2   3         21.97         25.27        10.25 o
  12   2   3        215.37        203.66        17.26 o
  14   2   3         20.26         32.93        16.63 o
  16   2   3        224.64        164.74        66.67 o
 -15   3   3         65.14         51.38        21.63 o
 -13   3   3        582.20        536.94        30.80 o
 -11   3   3        351.14        359.92        24.55 o
  -9   3   3       1880.36       1971.91        45.69 o
  -7   3   3       2385.77       2466.99        59.57 o
  -5   3   3       3570.66       3557.87        61.94 o
  -3   3   3       5061.67       5122.33        98.74 o
  -1   3   3       5244.96       5393.58       105.75 o
   1   3   3        939.93        915.79        17.82 o
   3   3   3       1880.38       1938.18        56.06 o
   5   3   3        578.73        569.33        22.92 o
   7   3   3       2025.05       1934.24        43.51 o
   9   3   3        876.14        864.72        34.19 o
  11   3   3        219.95        204.03        15.89 o
  13   3   3        569.52        605.16        53.18 o
  15   3   3        114.45        115.82        23.29 o
 -14   4   3        363.94        314.92        42.26 o
 -12   4   3         82.95         88.96        14.80 o
 -10   4   3        392.24        363.33        21.90 o
  -8   4   3        800.87        754.67        28.99 o
  -6   4   3        163.58        146.55        11.96 o
  -4   4   3        170.76        152.23        13.96 o
  -2   4   3       1559.05       1584.40        39.55 o
   0   4   3       4358.00       4216.30        82.23 o
   2   4   3       3771.20       3669.12       145.83 o
   4   4   3       1551.23       1547.65        46.43 o
   6   4   3       1638.25       1629.15        38.54 o
   8   4   3        269.90        287.75        16.69 o
  10   4   3         46.32         39.07        13.00 o
  12   4   3         76.34         89.11        19.68 o
  14   4   3          7.30        -18.08        18.08 o
 -13   5   3        189.35        212.01        46.54 o
 -11   5   3        414.39        355.20        34.64 o
  -9   5   3        512.67        554.78        69.53 o
  -7   5   3       1770.32       1840.65        72.06 o
  -5   5   3       1359.16       1375.66        45.41 o
  -3   5   3       2028.39       2003.40        64.14 o
  -1   5   3       2506.32       2538.65        58.48 o
   1   5   3         70.80         50.69        10.79 o
   3   5   3        122.52        111.43        13.05 o
   5   5   3        653.09        657.50        23.83 o
   7   5   3        610.80        574.22        26.15 o
   9   5   3        415.42        408.43        26.53 o
  11   5   3        240.74        320.20        42.61 o
 -10   6   3         89.61        122.85        38.73 o
  -8   6   3        456.79        403.41        39.81 o
  -6   6   3         13.18         32.44        18.18 o
  -4   6   3         74.75         59.95        18.68 o
  -2   6   3        534.78        534.60        70.93 o
   0   6   3       1860.18       2026.89        62.53 o
   2   6   3        955.78        934.28        47.78 o
   4   6   3        967.43       1041.43        38.22 o
   6   6   3        450.65        418.45        26.24 o
   8   6   3        190.67        202.07        29.44 o
  10   6   3         27.02         -2.11        32.35 o
  -7   7   3        540.91        433.21        49.35 o
  -5   7   3        534.41        428.00        67.77 o
  -3   7   3        654.73        548.22       101.45 o
  -1   7   3        670.70        663.77        64.30 o
   1   7   3         64.04         83.37        30.02 o
   3   7   3         51.75         55.88        22.60 o
   5   7   3        146.00        111.35        22.24 o
   7   7   3        195.77        196.92        33.06 o
 -16   0   4          3.81        -15.32        47.47 o
 -14   0   4        593.05        610.60        52.86 o
 -12   0   4       1636.14       1563.91        66.30 o
 -10   0   4       5835.57       6353.92       193.85 o
  -8   0   4       6262.91       6364.74       163.77 o
  -6   0   4       1496.54       1505.34        68.83 o
  -4   0   4       4499.25       4436.61       112.75 o
  -2   0   4         71.01         69.89        14.13 o
   0   0   4        104.30        106.86         5.92 o
   2   0   4         99.37        124.46         6.48 o
   4   0   4        476.58        437.88        12.35 o
   6   0   4       2223.86       2269.03        55.45 o
   8   0   4       5642.37       5839.19       134.65 o
  10   0   4       3899.88       4121.06       153.94 o
  12   0   4       2633.66       2750.07        92.56 o
  14   0   4        330.55        215.54        34.09 o
 -15   1   4        782.47        716.80       100.87 o
 -13   1   4        643.93        582.16        48.76 o
 -11   1   4        902.64        917.04        34.28 o
  -9   1   4          4.61         -0.19         7.60 o
  -7   1   4       2711.74       2749.01        51.54 o
  -5   1   4       3794.12       3998.95        66.98 o
  -3   1   4       8229.26       8599.39       135.58 o
  -1   1   4       7826.58       8169.43       139.05 o
   1   1   4       8425.87       8642.57       126.94 o
   3   1   4      11110.68      11464.25       139.56 o
   5   1   4       5058.83       5289.24        62.97 o
   7   1   4        468.79        473.34        17.14 o
   9   1   4         52.97         56.77         8.62 o
  11   1   4        248.90        247.22        28.16 o
  13   1   4        971.36       1071.61        44.34 o
  15   1   4        421.44        379.46        34.97 o
 -16   2   4         30.52         43.36        24.09 o
 -14   2   4        224.84        172.69        64.73 o
 -12   2   4       1782.77       1691.65        58.81 o
 -10   2   4       4606.00       4801.22        99.59 o
  -8   2   4       4104.63       4437.96        87.97 o
  -6   2   4       2900.60       3077.14        72.71 o
  -4   2   4       1553.86       1584.22        31.52 o
  -2   2   4        549.68        511.61        20.18 o
   0   2   4        172.14        180.18         7.49 o
   2   2   4          7.56         13.81         2.83 o
   4   2   4        113.90        104.80         8.42 o
   6   2   4       3157.05       3263.43        44.16 o
   8   2   4       3193.21       3421.18        55.08 o
  10   2   4       4026.91       4264.41        94.97 o
  12   2   4       1961.45       2026.66       108.02 o
  14   2   4        248.24        199.05        22.03 o
 -15   3   4        324.28        283.36        44.59 o
 -13   3   4        661.45        603.69        37.07 o
 -11   3   4        547.08        511.54        21.02 o
  -9   3   4         25.54         15.92        18.00 o
  -7   3   4       1058.10       1124.34        33.38 o
  -5   3   4       3534.29       3686.33        88.01 o
  -3   3   4       3591.69       3662.93        69.58 o
  -1   3   4       6882.74       7257.49       120.18 o
   1   3   4       5074.32       5231.81        80.49 o
   3   3   4       6182.76       6291.28       108.25 o
   5   3   4       4140.07       4303.28        68.44 o
   7   3   4         61.04         54.24         5.89 o
   9   3   4         10.02         12.96        10.01 o
  11   3   4        322.74        303.61        14.40 o
  13   3   4        596.93        543.38        38.30 o
 -14   4   4        181.40        153.52        34.41 o
 -12   4   4        900.55        767.82        49.46 o
 -10   4   4       2651.25       2698.28       144.84 o
  -8   4   4       2454.99       2573.50        69.72 o
  -6   4   4       1639.66       1679.74        48.24 o
  -4   4   4       1180.05       1172.58        30.40 o
  -2   4   4        258.16        253.90        21.78 o
   0   4   4         84.78         96.04        30.52 o
   2   4   4          5.71         -2.91         7.13 o
   4   4   4        213.03        210.76        27.81 o
   6   4   4       1574.13       1607.28        59.28 o
   8   4   4       1875.48       1856.16        74.10 o
  10   4   4       2264.23       2268.37        61.28 o
  12   4   4       1103.38       1026.60        50.92 o
 -11   5   4        312.28        247.78        35.34 o
  -9   5   4          0.55          3.80        19.20 o
  -7   5   4        726.50        647.15        65.57 o
  -5   5   4        980.16        973.90        45.25 o
  -3   5   4       2613.01       2531.03       105.69 o
  -1   5   4       2610.42       2682.13       100.13 o
   1   5   4       2700.59       2788.72        71.48 o
   3   5   4       3146.96       3037.01        87.68 o
   5   5   4       1238.36       1131.85        79.80 o
   7   5   4        193.48        147.88        40.50 o
   9   5   4         17.20          5.82        17.50 o
  11   5   4         81.57        105.62        20.28 o
 -10   6   4       1042.68        944.60        84.41 o
  -8   6   4       1247.89       1272.39       523.43 o
  -6   6   4        556.66        558.85        37.01 o
  -4   6   4        768.96        670.62        39.58 o
  -2   6   4         48.26         36.70        16.59 o
   0   6   4          6.49          1.86        12.80 o
   2   6   4         14.64         20.93         9.46 o
   4   6   4        164.21        148.35        20.22 o
   6   6   4        465.02        437.32        56.61 o
   8   6   4        994.58        900.62        49.47 o
  -5   7   4        415.10        412.65       185.55 o
  -3   7   4        868.54        882.04       148.33 o
  -1   7   4       1074.43       1098.54        83.67 o
   1   7   4       1022.05        836.48       184.47 o
   3   7   4        993.32        884.36        92.35 o
   5   7   4        523.08        507.47        96.23 o
 -14   0   5         61.94         51.78        21.36 o
 -12   0   5         82.09         77.95        18.34 o
 -10   0   5       1084.96       1044.56        72.06 o
  -8   0   5       1028.13       1052.60        38.33 o
  -6   0   5       2445.73       2451.21        62.89 o
  -4   0   5       4817.35       4575.73       116.13 o
  -2   0   5       1792.18       1663.37        39.90 o
   0   0   5       4475.57       4415.47        91.68 o
   2   0   5       1670.83       1639.82        34.27 o
   4   0   5        953.78        986.83        23.12 o
   6   0   5        347.27        326.50        18.45 o
   8   0   5        153.92        131.54        13.32 o
  10   0   5        137.83        120.84        29.24 o
  12   0   5       1173.80       1226.59        71.63 o
  14   0   5        471.79        450.51        51.35 o
 -15   1   5        241.31        188.46        38.52 o
 -13   1   5        427.76        442.63        49.52 o
 -11   1   5       1034.56       1105.42        35.55 o
  -9   1   5        775.90        772.46        23.24 o
  -7   1   5       2553.38       2601.02        64.14 o
  -5   1   5       2155.48       2214.47        42.45 o
  -3   1   5         19.74         12.16         6.82 o
  -1   1   5        317.45        294.38        10.06 o
   1   1   5       2269.23       2338.09        40.29 o
   3   1   5       5469.07       5521.22        68.38 o
   5   1   5       6156.92       6488.84       112.64 o
   7   1   5       3398.93       3549.86        49.46 o
   9   1   5       1877.56       1942.09        79.92 o
  11   1   5        566.34        545.61        22.52 o
  13   1   5         72.83         46.94        25.83 o
 -14   2   5        165.08        138.83        27.95 o
 -12   2   5          3.34        -10.13        16.41 o
 -10   2   5        375.10        308.50        16.61 o
  -8   2   5       1380.09       1350.69        47.49 o
  -6   2   5       1886.67       1913.63        40.02 o
  -4   2   5       2885.07       2757.86        51.41 o
  -2   2   5       3171.75       3064.30        60.55 o
   0   2   5       1784.69       1817.55        37.03 o
   2   2   5       2692.49       2624.95        44.60 o
   4   2   5        458.03        484.41        11.11 o
   6   2   5        313.65        298.34        11.24 o
   8   2   5        210.34        195.26         9.88 o
  10   2   5        314.65        260.98        19.15 o
  12   2   5        596.06        656.16        54.52 o
  14   2   5        616.04        548.03        52.21 o
 -13   3   5        548.49        499.38        66.02 o
 -11   3   5        375.35        389.45        24.87 o
  -9   3   5        910.62        924.55        30.40 o
  -7   3   5       1356.14       1373.57        33.68 o
  -5   3   5       1173.80       1177.61        51.11 o
  -3   3   5         32.70         39.16         7.30 o
  -1   3   5        632.93        666.98        21.42 o
   1   3   5        653.64        663.61        22.76 o
   3   3   5       4991.55       5018.39        90.35 o
   5   3   5       3594.19       3737.33        58.36 o
   7   3   5       2369.56       2404.10        48.97 o
   9   3   5       1644.18       1611.37        43.17 o
  11   3   5        211.74        214.37        20.53 o
  13   3   5        143.20        145.29        27.18 o
 -12   4   5          0.76         17.22        34.52 o
 -10   4   5        306.80        314.28        77.48 o
  -8   4   5        691.23        661.39        37.98 o
  -6   4   5       1060.07       1102.00        58.92 o
  -4   4   5       1773.69       1777.02        71.65 o
  -2   4   5       1552.21       1573.05        46.37 o
   0   4   5       1331.39       1266.00        45.13 o
   2   4   5       1487.08       1470.18        37.24 o
   4   4   5        294.23        284.08        14.84 o
   6   4   5        216.29        196.01        13.39 o
   8   4   5         60.88         65.92        14.52 o
  10   4   5        148.94        127.82        18.32 o
 -11   5   5        383.66        444.72        52.48 o
  -9   5   5        228.46        247.91        76.16 o
  -7   5   5        733.26        709.94        48.70 o
  -5   5   5        559.80        523.35        30.51 o
  -3   5   5          1.40          3.20        11.49 o
  -1   5   5         53.78         39.53        15.98 o
   1   5   5        758.53        644.96        65.72 o
   3   5   5       1678.64       1624.66        53.60 o
   5   5   5       2081.32       2033.31        81.75 o
   7   5   5       1330.02       1234.41       107.34 o
   9   5   5        605.06        522.07        61.55 o
  -8   6   5        230.68        196.77        69.04 o
  -6   6   5        454.53        471.01        45.46 o
  -4   6   5        777.23        781.53        60.21 o
  -2   6   5        469.64        484.96        46.23 o
   0   6   5        813.29        734.55        56.23 o
   2   6   5        434.40        309.11        44.66 o
   4   6   5        240.67        196.66        51.57 o
   6   6   5         61.29        114.49        42.87 o
 -14   0   6        754.12        662.17        55.02 o
 -12   0   6        651.45        548.18        38.51 o
 -10   0   6        611.35        619.98        70.12 o
  -8   0   6       1464.11       1561.37        57.03 o
  -6   0   6          9.71         28.75        18.56 o
  -4   0   6         29.54         34.68         7.38 o
  -2   0   6        399.30        353.54        45.31 o
   0   0   6       3276.46       3367.77        68.32 o
   2   0   6       4063.95       4001.40        95.95 o
   4   0   6       3917.02       4074.07        85.24 o
   6   0   6       1494.90       1595.56        42.80 o
   8   0   6       1293.54       1247.88        49.57 o
  10   0   6        244.30        231.66        84.15 o
  12   0   6        170.58        165.49        34.74 o
 -13   1   6         11.05         24.80        23.03 o
 -11   1   6         37.81         15.18        12.89 o
  -9   1   6         21.07         29.24         9.12 o
  -7   1   6       1296.90       1337.00        40.95 o
  -5   1   6       3595.33       3811.23        67.78 o
  -3   1   6       7128.62       7226.24       196.75 o
  -1   1   6       6854.27       7216.81       125.64 o
   1   1   6       1370.48       1376.21        27.74 o
   3   1   6         23.12         27.27         7.87 o
   5   1   6        754.91        731.31        19.93 o
   7   1   6       1468.39       1463.43        30.09 o
   9   1   6       2060.39       2098.86        43.24 o
  11   1   6        680.31        675.06        50.16 o
 -12   2   6        522.33        504.01        58.23 o
 -10   2   6        830.29        823.18       131.23 o
  -8   2   6        593.78        641.65        31.85 o
  -6   2   6         94.47         71.50         9.78 o
  -4   2   6        189.54        168.27        13.47 o
  -2   2   6        290.24        273.74        24.14 o
   0   2   6       2171.98       2173.19        80.82 o
   2   2   6       4541.08       4622.84        83.36 o
   4   2   6       2054.76       2140.10        43.54 o
   6   2   6       2036.21       2064.53        43.40 o
   8   2   6        742.83        737.75        21.98 o
  10   2   6        273.57        281.87        18.51 o
  12   2   6        176.05        197.03        31.21 o
 -13   3   6          3.74        -55.67        55.67 o
 -11   3   6          5.65        -14.28        22.58 o
  -9   3   6         88.63         67.09        13.70 o
  -7   3   6        531.12        526.08        35.18 o
  -5   3   6       3391.93       3523.17        77.67 o
  -3   3   6       3993.21       3963.08       145.73 o
  -1   3   6       4468.55       4436.27       107.74 o
   1   3   6       1193.97       1205.05        66.98 o
   3   3   6        124.37        102.69        13.45 o
   5   3   6        184.08        163.67        13.80 o
   7   3   6       1512.94       1501.68        78.63 o
   9   3   6       1152.06       1194.22        46.14 o
  11   3   6        538.36        463.19        61.98 o
 -10   4   6        483.27        462.36        89.65 o
  -8   4   6        414.93        378.63        78.00 o
  -6   4   6         28.06         14.82        24.99 o
  -4   4   6         99.94        100.32        29.49 o
  -2   4   6        193.35        179.62        25.50 o
   0   4   6       1375.29       1548.38        59.92 o
   2   4   6       2231.69       2393.02        81.06 o
   4   4   6       1331.18       1343.61        50.10 o
   6   4   6       1128.59       1139.37        90.69 o
   8   4   6        473.89        436.29        31.03 o
  10   4   6        196.25        125.36        43.58 o
  -9   5   6         10.44        -13.06        28.56 o
  -7   5   6        554.46        623.60       111.44 o
  -5   5   6       1195.06       1312.68       127.95 o
  -3   5   6       2246.71       2425.97       121.36 o
  -1   5   6       2010.58       2223.08       192.67 o
   1   5   6        373.26        418.54        78.64 o
   3   5   6          2.64         36.93        23.14 o
   5   5   6        280.27        247.85        31.71 o
   7   5   6        482.18        378.19        43.43 o
  -4   6   6         18.62        -12.51        31.56 o
  -2   6   6        141.37        182.54        99.25 o
   0   6   6        569.25        697.97       201.20 o
   2   6   6        766.86        723.26        74.73 o
 -12   0   7        186.31        112.19        25.68 o
 -10   0   7       1659.60       1500.72        70.80 o
  -8   0   7       2406.32       2438.28       102.94 o
  -6   0   7       1138.91       1214.87        51.67 o
  -4   0   7        927.58       1059.37        62.89 o
  -2   0   7         68.11         65.73         7.82 o
   0   0   7        296.69        328.87        16.12 o
   2   0   7        392.59        411.37        19.91 o
   4   0   7        170.90        117.89        16.18 o
   6   0   7        277.76        278.30        27.08 o
   8   0   7       1063.39        997.67        51.56 o
  10   0   7        702.35        708.34        59.33 o
 -11   1   7       1045.35       1043.10        81.58 o
  -9   1   7        278.59        229.02        22.63 o
  -7   1   7          3.10          4.57         8.14 o
  -5   1   7          5.17          2.63         5.38 o
  -3   1   7        481.32        490.69        41.87 o
  -1   1   7       1304.93       1312.58        37.09 o
   1   1   7       1585.21       1590.90       109.62 o
   3   1   7       1634.73       1640.81        57.26 o
   5   1   7       2114.00       2205.49        53.25 o
   7   1   7       1063.01       1111.34        47.79 o
   9   1   7        220.79        161.67        21.04 o
 -12   2   7        344.88        343.49        60.20 o
 -10   2   7       1055.60        901.83        81.23 o
  -8   2   7       2062.00       2098.70       188.36 o
  -6   2   7       1248.34       1350.47       116.51 o
  -4   2   7        384.73        446.21        50.16 o
  -2   2   7        327.52        326.44        20.83 o
   0   2   7         55.96         72.39        17.16 o
   2   2   7        495.98        518.35        30.39 o
   4   2   7        127.88        143.35        18.00 o
   6   2   7        353.73        339.46        30.27 o
   8   2   7        569.37        531.60        37.78 o
  10   2   7        888.64        904.46        96.47 o
 -11   3   7        521.08        502.73        68.18 o
  -9   3   7        278.55        264.54        66.78 o
  -7   3   7          0.62          7.39       365.71 o
  -5   3   7         32.47         38.84        23.42 o
  -3   3   7        127.66        161.68        37.87 o
  -1   3   7       1478.60       1544.08        60.51 o
   1   3   7        759.13        832.00        38.22 o
   3   3   7       1350.08       1395.35        51.91 o
   5   3   7       1510.31       1544.87        69.95 o
   7   3   7        536.91        439.44        34.44 o
   9   3   7        277.38        197.90        26.85 o
  -8   4   7       1173.22       1261.14       146.07 o
  -6   4   7        683.90        726.11        60.10 o
  -4   4   7        314.61        316.43        40.48 o
  -2   4   7        175.98        135.88        37.20 o
   0   4   7         49.76         96.10        23.81 o
   2   4   7        267.27        247.20        28.70 o
   4   4   7         48.40         41.37        35.61 o
   6   4   7        157.52        123.59        22.23 o
  -5   5   7          1.85         43.88        85.01 o
  -3   5   7        187.93        211.41        38.62 o
  -1   5   7        431.56        411.76        39.15 o
   1   5   7        603.50        491.77        46.18 o
   3   5   7        589.95        540.54        59.23 o
 -10   0   8         31.37        -40.99        40.99 o
  -8   0   8          0.56         15.32        39.05 o
  -6   0   8        436.95        470.09        36.16 o
  -4   0   8       1857.65       1885.44        84.99 o
  -2   0   8       2547.03       2442.61       137.65 o
   0   0   8       2685.80       2474.76       115.65 o
   2   0   8       1926.11       1963.63       164.62 o
   4   0   8       1545.58       1655.74       132.26 o
   6   0   8        199.18        207.34        62.79 o
   8   0   8         68.20         73.14        51.57 o
  -9   1   8        977.67        923.60        71.84 o
  -7   1   8       1837.38       1988.31       135.05 o
  -5   1   8       1974.02       1882.19        81.44 o
  -3   1   8       1030.47       1048.13        47.66 o
  -1   1   8        255.90        195.71        25.13 o
   1   1   8         42.04         42.32        24.81 o
   3   1   8        799.65        706.15        44.66 o
   5   1   8       1287.26       1245.78        71.60 o
   7   1   8        581.06        604.91        61.97 o
  -8   2   8         52.05         26.94        35.87 o
  -6   2   8        193.99        249.04        34.40 o
  -4   2   8       1701.12       1830.00        85.92 o
  -2   2   8       2313.61       2408.76       111.56 o
   0   2   8       1752.85       1807.88        96.11 o
   2   2   8       2299.82       2417.69       126.00 o
   4   2   8        880.45        911.97        60.43 o
   6   2   8        305.55        334.94        61.62 o
  -7   3   8        964.87       1172.07       191.38 o
  -5   3   8       1663.01       1590.25       107.07 o
  -3   3   8        709.38        777.04       123.09 o
  -1   3   8        123.78        129.63        33.19 o
   1   3   8          0.76        -40.89        40.89 o
   3   3   8        856.37        826.18        63.80 o
   5   3   8        644.40        621.49        43.96 o
  -4   4   8        980.15        988.83       105.07 o
  -2   4   8       1272.29       1264.19       140.68 o
   0   4   8       1165.51       1132.40        92.96 o
   2   4   8       1323.19       1335.71        86.41 o
  -6   0   9        273.14         28.05       127.51 o
  -4   0   9        321.73        284.37        68.83 o
  -2   0   9          2.03          4.32        71.63 o
   0   0   9        273.92        207.34        62.79 o
   2   0   9       1249.65       1350.01       129.67 o
  -5   1   9        862.28        537.24       163.55 o
  -3   1   9       1172.59       1353.46       122.98 o
  -1   1   9       1490.45       1686.16       137.22 o
   1   1   9       1424.47       1295.85       147.15 o
   3   1   9        449.26        293.86        65.38 o
  -2   2   9         36.06         29.99       114.14 o
   0   2   9        324.85        223.74        77.89 o
                                                
