# Supplementary material for: Crystal structure of 3-bromo-4-di­methyl­amino-1-methyl-1,2,4-triazol-5(4H)-one
Source: Acta Crystallogr E Crystallogr Commun. 2015 Jan 1;71(Pt 1):o23. doi: 10.1107/S205698901402636X (PMC4331846; doi:10.1107/S205698901402636X)
Supplement: Supplementary file 3 [file e-71-00o23-Isup3.mol]

LA 270.cdx
  ChemDraw08261415592D

 11 11  0  0  0  0  0  0  0  0999 V2000
   -0.1695    0.6798    0.0000 C   0  0  0  0  0  0  0  0  0  0  0  0
   -0.4286   -0.1034    0.0000 N   0  0  0  0  0  0  0  0  0  0  0  0
    0.2362   -0.5919    0.0000 C   0  0  0  0  0  0  0  0  0  0  0  0
    0.9062   -0.1105    0.0000 N   0  0  0  0  0  0  0  0  0  0  0  0
    0.6555    0.6754    0.0000 N   0  0  0  0  0  0  0  0  0  0  0  0
    1.6895   -0.3696    0.0000 C   0  0  0  0  0  0  0  0  0  0  0  0
   -1.2365   -0.2707    0.0000 N   0  0  0  0  0  0  0  0  0  0  0  0
   -1.6895   -0.9602    0.0000 C   0  0  0  0  0  0  0  0  0  0  0  0
   -1.6071    0.4664    0.0000 C   0  0  0  0  0  0  0  0  0  0  0  0
   -0.5401    1.4169    0.0000 Br  0  0  0  0  0  0  0  0  0  0  0  0
    0.2362   -1.4169    0.0000 O   0  0  0  0  0  0  0  0  0  0  0  0
  1  2  1  0      
  2  3  1  0      
  3  4  1  0      
  4  5  1  0      
  5  1  2  0      
  4  6  1  0      
  2  7  1  0      
  7  8  1  0      
  7  9  1  0      
  1 10  1  0      
  3 11  2  0      
M  END
