# Supplementary material for: Crystal structure of 3-bromo-4-di­methyl­amino-1-methyl-1,2,4-triazol-5(4H)-one
Source: Acta Crystallogr E Crystallogr Commun. 2015 Jan 1;71(Pt 1):o23. doi: 10.1107/S205698901402636X (PMC4331846; doi:10.1107/S205698901402636X)
Supplement: Supplementary file 4 [file e-71-00o23-Isup4.cml]

<?xml version="1.0"?>
<molecule xmlns="http://www.xml-cml.org/schema/cml2/core">
<atomArray>
<atom elementType="C" id="a2457" x2="24.0809" y2="-29.8819"/>
<atom elementType="N" hydrogenCount="0" id="a2459" x2="23.6026" y2="-31.3278"/>
<atom elementType="C" id="a2461" x2="24.83" y2="-32.2295"/>
<atom elementType="N" hydrogenCount="0" id="a2463" x2="26.0668" y2="-31.3409"/>
<atom elementType="N" hydrogenCount="0" id="a2465" x2="25.6039" y2="-29.89"/>
<atom elementType="C" hydrogenCount="3" id="a2474" x2="27.5128" y2="-31.8192"/>
<atom elementType="N" hydrogenCount="0" id="a2476" x2="22.1112" y2="-31.6365"/>
<atom elementType="C" hydrogenCount="3" id="a2478" x2="21.2749" y2="-32.9094"/>
<atom elementType="C" hydrogenCount="3" id="a2480" x2="21.427" y2="-30.2758"/>
<atom elementType="Br" hydrogenCount="0" id="a2482" x2="23.3968" y2="-28.5212"/>
<atom elementType="O" hydrogenCount="0" id="a2484" x2="24.83" y2="-33.7525"/>
</atomArray>
<bondArray>
<bond atomRefs2="a2457 a2459" id="b2467" order="1"/>
<bond atomRefs2="a2459 a2461" id="b2468" order="1"/>
<bond atomRefs2="a2461 a2463" id="b2469" order="1"/>
<bond atomRefs2="a2463 a2465" id="b2470" order="1"/>
<bond atomRefs2="a2465 a2457" id="b2471" order="2"/>
<bond atomRefs2="a2463 a2474" id="b2475" order="1"/>
<bond atomRefs2="a2459 a2476" id="b2477" order="1"/>
<bond atomRefs2="a2476 a2478" id="b2479" order="1"/>
<bond atomRefs2="a2476 a2480" id="b2481" order="1"/>
<bond atomRefs2="a2457 a2482" id="b2483" order="1"/>
<bond atomRefs2="a2461 a2484" id="b2485" order="2"/>
</bondArray>
</molecule>
